# Supplementary material for: Differential methylation analysis in neuropathologically confirmed dementia with Lewy bodies
Source: Commun Biol. 2024 Jan 5;7:35. doi: 10.1038/s42003-023-05725-x (PMC10770032; doi:10.1038/s42003-023-05725-x)
Supplement: Supplementary file 4 — Supplementary Data 1 [file 42003_2023_5725_MOESM4_ESM.xlsx]

## Sheet: DMPs
Supplementary Data 1. Differentially methylated probes in DLB
Probe_ID	Chr.	Position	Strand	AddressA	AddressB	ProbeSeqA	ProbeSeqB	Type	NextBase	Color	Probe_rs	Probe_maf	CpG_rs	CpG_maf	SBE_rs	SBE_maf	Islands_Name	Relation_to_Island	Forward_Sequence	SourceSeq	UCSC_RefGene_Name	UCSC_RefGene_Accession	UCSC_RefGene_Group	Phantom4_Enhancers	Phantom5_Enhancers	DMR	X450k_Enhancer	HMM_Island	Regulatory_Feature_Name	Regulatory_Feature_Group	GencodeBasicV12_NAME	GencodeBasicV12_Accession	GencodeBasicV12_Group	GencodeCompV12_NAME	GencodeCompV12_Accession	GencodeCompV12_Group	DNase_Hypersensitivity_NAME	DNase_Hypersensitivity_Evidence_Count	OpenChromatin_NAME	OpenChromatin_Evidence_Count	TFBS_NAME	TFBS_Evidence_Count	Methyl27_Loci	Methyl450_Loci	Random_Loci	Delta Beta	CI.L	CI.R	AveExpr
cg16086807	chr5	78271020	-	81643941	NA	ATCCAAAAAAAAACRACCACTAACAAAAATCCACTAAAAAACCAACAAAC		II			NA	NA	NA	NA	NA	NA		OpenSea	TGAACCTCAAAGTCCAGGGAGAGGCGACCACTGGCAGGAGTCCACTGAGAGGCCAGCAGG[CG]AGGAGCAGGCAGGACAGTGAGGGCGAGGAGGACAAGAAGCAGGAAAGGGAGGGCATGCTC	CGCCTGCTGGCCTCTCAGTGGACTCCTGCCAGTGGTCGCCTCTCCCTGGA	ARSB;ARSB	NM_000046;NM_198709	Body;Body		chr5:78270986-78270986		NA											NA		NA		NA	NA	NA	NA	-0.019548	-0.0257684	-0.0133275	0.721331
cg18800161	chr12	116971933	-	81665463	31663127	TTCTCCCCCCAAATTTTCCCAAATATATCTACTCCAATTACAACTAAACA	TTCTCCCCCCAAATTTTCCCGAATATATCTACTCCGATTACAACTAAACG	I	C	Grn	NA	NA	NA	NA	NA	NA		OpenSea	TCCTCCTCCTCCTTCTCCCCCCAGGTTTTCCCGAATGTATCTACTCCGGTTACAACTAGA[CG]CGGCCCCTCCCCCACCTGCCTCCCCCCTTCCTTCCCTCGATCGTGGAGGGAGCGTTCTCT	TTCTCCCCCCAGGTTTTCCCGAATGTATCTACTCCGGTTACAACTAGACG	NCRNA00173;NCRNA00173	NR_027346;NR_027345	Body;Body				TRUE	12:115456287-115456396	12:116970684-116972294	Unclassified	LINC00173;LINC00173;LINC00173	ENST00000480237.1;ENST00000470091.1;ENST00000489452.1	5'UTR;5'UTR;5'UTR	LINC00173;LINC00173;LINC00173	ENST00000480237.1;ENST00000470091.1;ENST00000489452.1	5'UTR;5'UTR;5'UTR	chr12:116970825-116972070	3		NA		NA	NA	TRUE	NA	0.00644606	0.00430381	0.00858831	0.0466844
cg16250093	chr16	4691998	-	71680110	NA	ACTAACCTAAATTCTCTATAAAATATTTCCAATTCTTCCCAATTAATCTC		II			NA	NA	NA	NA	NA	NA		OpenSea	GAGCCCCCTCGGCTGGCCTGGATTCTCTGTGAGGTGTTTCCAGTTCTTCCCAGTTGGTCT[CG]TCTCCTGCAGGTGTGAGTTGTTGATTGTCTGCGCCGTGTTGATCACGTAGACCCTGTTCT	CTGGCCTGGATTCTCTGTGAGGTGTTTCCAGTTCTTCCCAGTTGGTCTCG	MGRN1;MGRN1;MGRN1;MGRN1;MGRN1	NR_102267;NM_001142291;NM_001142290;NM_001142289;NM_015246	Body;Body;Body;Body;Body				NA				RP11-709D24.6	ENST00000569678.1	TSS1500	RP11-709D24.6	ENST00000569678.1	TSS1500	chr16:4691980-4692130	3		NA		NA	NA	NA	NA	0.00817817	0.00540378	0.0109526	0.898867
cg04866173	chr2	105990524	+	45689840	NA	CCAAAAATATCCTACAATCTATTTCTCTATCACCRAATATAATATAAAAC		II			rs6714288	0.032387	NA	NA	NA	NA		OpenSea	GATTTCCCTTATGTATTGCCTGCAAGAAAGAGAAACAGAAAACATGAACACCTATCAATT[CG]TCTCACACCACATCCGGTGACAGAGAAACAGACTGCAGGACATCCTTGGCTGAGGGAGCC	CGTCTCACACCACATCCGGTGACAGAGAAACAGACTGCAGGACATCCTTG	FHL2;FHL2;FHL2;FHL2	NM_001450;NM_001039492;NM_201557;NM_201555	Body;Body;Body;Body				NA		2:105990426-105990678	Unclassified_Cell_type_specific	AC108058.1	ENST00000415627.1	TSS200	AC108058.1;FHL2;FHL2	ENST00000415627.1;ENST00000530340.1;ENST00000452732.1	TSS200;3'UTR;3'UTR	chr2:105990345-105990955	3		NA		NA	NA	NA	NA	-0.0226241	-0.0303272	-0.0149209	0.237056
cg11099930	chr5	36876680	-	60771894	71685564	TCTAAAACATCAACAATACTAACAACATCCACAACCACCCTAAAAAAACA	TCTAAAACATCGACAATACTAACAACATCCACAACCGCCCTAAAAAAACG	I	A	Red	NA	NA	NA	NA	NA	NA	chr5:36875927-36877660	Island	GGCAAACGTCGCTCTGAAGCATCGACAATACTGGCAACATCCACAGCCGCCCTGAGGGGA[CG]GGCGTAGAGGAGAGCTGCCGCCTCCCGGCTGCTGGGCCCGGGTGCCGCGCGGCGCGGCCG	TCTGAAGCATCGACAATACTGGCAACATCCACAGCCGCCCTGAGGGGACG	NIPBL;NIPBL	NM_015384;NM_133433	TSS200;TSS200				NA	5:36911716-36913494			CTD-2653M23.2;NIPBL;CTD-2653M23.2;NIPBL	ENST00000501714.1;ENST00000448238.2;ENST00000501714.1;ENST00000282516.8	3'UTR;TSS1500;1stExon;TSS200	CTD-2653M23.2;NIPBL;CTD-2653M23.2;NIPBL	ENST00000501714.1;ENST00000448238.2;ENST00000501714.1;ENST00000282516.8	3'UTR;TSS1500;1stExon;TSS200		NA	chr5:36874625-36879276	6	chr5:36873814-36879262	6	NA	TRUE	NA	-0.0104331	-0.0140155	-0.00685069	0.0334744
cg06951630	chr3	13249045	+	79752215	NA	AACCCAAATAATACCAAATCCTCTTAACTAAACTACRAATAAAAACTAAC		II			NA	NA	NA	NA	NA	NA	chr3:13245692-13246212	S_Shelf	AGCACTCTGGCAATGTCACCACCCACTGCCAACGTGCCAGTGGGTTCCCTTCGTACTCCA[CG]CCAGTTCCCATTCGCAGCCCAGTCAAGAGGATTTGGCATCATCTGGGTCTGTCTCCTGCC	CGCCAGTTCCCATTCGCAGCCCAGTCAAGAGGATTTGGCATCATCTGGGT	IQSEC1						NA										chr3:13248705-13249315	3		NA		NA	NA	NA	NA	0.00866075	0.00559899	0.0117225	0.88865
cg24435966	chr4	43342431	+	69740294	NA	TACTACCAATTTTCTTACCTCACTAAACACACACAAAACTAACAAATAAC		II			NA	NA	NA	NA	NA	NA		OpenSea	TTTTTCTTCCCTGTTTGTTTGCTTTGCTTTTTTCTTCCAAGATAAAGCCTGGAAGCTGCA[CG]TCACCTGCCAGCTTTGTGTGTGCCCAGTGAGGTAAGAAAATTGGCAGCATTAAGATTTAG	GCTGCCAATTTTCTTACCTCACTGGGCACACACAAAGCTGGCAGGTGACG							TRUE				RP11-1E6.1	ENST00000507388.1	TSS1500	RP11-1E6.1	ENST00000507388.1	TSS1500		NA		NA		NA	NA	NA	NA	-0.0286309	-0.0387767	-0.0184851	0.336976
cg27406845	chr17	56592101	+	89684195	25700153	CCTAAAAATCCCTAAAATAAAATACACCCTCCTACAAAACCCAAAATCCA	CCTAAAAATCCCTAAAATAAAATACGCCCTCCTACGAAACCCAAAATCCG	I	C	Grn	NA	NA	NA	NA	NA	NA	chr17:56591610-56592126	Island	GAGGTAGAGGCGGGGCGGCTCCGCGGGCCCCGCCCACAAGCCCAGCCTCCTCCCTCCCCG[CG]GACCCTGGGCCTCGTAGGAGGGCGTACCCTACTCCAGGGACCTTTAGGAGCTTTCAGGAA	CCTAAAGGTCCCTGGAGTAGGGTACGCCCTCCTACGAGGCCCAGGGTCCG	MTMR4	NM_004687	Body				NA	17:53946657-53947125	17:56591367-56592491	Promoter_Associated							chr17:56591865-56592150	3		NA		NA	NA	TRUE	NA	-0.00158118	-0.00215852	-0.00100384	0.014811
cg00668685	chr12	56624552	+	50666527	NA	AAAAAAAATCCAAACTTAACCTCCAAATATCCAAATAAATCRAAAACCAC		II			NA	NA	NA	NA	NA	NA		OpenSea	CCCCGCCCCAAGGCAGGTGGGCTAGGAGGGGGTGCATGTCCATCTCAGCCTTCTATGTGA[CG]TGGCCTCCGATCCACCTGGACACCTGGAGGCTAAGCCTGGATTCCCCCTTCCCTGACTCA	CGTGGCCTCCGATCCACCTGGACACCTGGAGGCTAAGCCTGGATTCCCCC	SLC39A5;SLC39A5;SLC39A5	NM_001135195;NM_001135195;NM_173596	1stExon;5'UTR;5'UTR	low-CpG:54910804-54910828			NA				SLC39A5;SLC39A5;SLC39A5	ENST00000454355.2;ENST00000266980.4;ENST00000266980.4	5'UTR;1stExon;5'UTR	SLC39A5;SLC39A5;SLC39A5;SLC39A5;SLC39A5;SLC39A5;SLC39A5;SLC39A5;SLC39A5	ENST00000424625.1;ENST00000454355.2;ENST00000481103.1;ENST00000417965.1;ENST00000436633.1;ENST00000266980.4;ENST00000266980.4;ENST00000437277.1;ENST00000437277.1	5'UTR;5'UTR;5'UTR;5'UTR;5'UTR;1stExon;5'UTR;1stExon;5'UTR	chr12:56624365-56624915	3		NA		NA	TRUE	TRUE	NA	0.00969501	0.00611746	0.0132726	0.807704
cg11110978	chr21	44527518	+	80799961	35654200	AAAACAAATAAATAAAAACCCCCCACCAAAAATTAAACACAATCAAAACA	AAAACAAATAAATAAAAACCCCCCGCCGAAAATTAAACGCGATCGAAACG	I	C	Grn	NA	NA	NA	NA	NA	NA	chr21:44527163-44528066	Island	ACCGCCGCGCCGGCCCGCCTGGGCCTCCCCGGTCGCCCTCCCACCGCCTCAACCACCCTG[CG]CCCCGATCGCGCCCAACCCCCGGCGGGGGGCTCCCACTCACTTGTCTTTCTCGGTGCCGA	CGCCCCGATCGCGCCCAACCCCCGGCGGGGGGCTCCCACTCACTTGTCTT	U2AF1;U2AF1;U2AF1	NM_001025204;NM_001025203;NM_006758	5'UTR;Body;Body	high-CpG:43400451-43400781			NA	21:43400079-43401145	21:44527436-44528934	Promoter_Associated	U2AF1;U2AF1	ENST00000398137.1;ENST00000486519.1	5'UTR;3'UTR	U2AF1;U2AF1;U2AF1;U2AF1	ENST00000398137.1;ENST00000496462.1;ENST00000475639.1;ENST00000486519.1	5'UTR;3'UTR;3'UTR;3'UTR		NA	chr21:44526848-44528946	6	chr21:44509191-44531447	6	NA	TRUE	NA	-0.00953771	-0.0130916	-0.00598386	0.0362373
cg23894163	chr16	29801976	-	2690193	66759829	TAAAAACCCAAAAACAAACACTAAAAAACAAAATAATAACAACCCACACA	TAAAAACCCGAAAACGAACGCTAAAAAACGAAATAATAACGACCCACACG	I	C	Grn	NA	NA	NA	NA	NA	NA	chr16:29801696-29802545	Island	GGAACCTTTTCTTGGGGACCCGGAGGCGAGCGCTGGAAGGCGGGATAGTGGCGACCCACA[CG]CAGCAGCTTCCGGCGGCGCGTAGTCTTGATTGGTGGAACCTGGGAGAGGGGGCGGGGCAC	TGGGGACCCGGAGGCGAGCGCTGGAAGGCGGGATAGTGGCGACCCACACG	KIF22;KIF22;KIF22	NM_001256270;NM_001256269;NM_007317	TSS1500;TSS200;TSS200				NA	16:29708944-29710136	16:29801342-29803106	Promoter_Associated	KIF22;KIF22;KIF22;KIF22	ENST00000400751.5;ENST00000561482.1;ENST00000160827.4;ENST00000400750.2	TSS1500;TSS200;TSS200;TSS200	KIF22;KIF22;KIF22;KIF22;KIF22;KIF22	ENST00000400751.5;ENST00000561482.1;ENST00000160827.4;ENST00000569636.2;ENST00000570173.1;ENST00000400750.2	TSS1500;TSS200;TSS200;TSS200;TSS200;TSS200	chr16:29801800-29802075	3		NA		NA	NA	NA	NA	-0.00467756	-0.0064236	-0.00293152	0.0359654
cg10133929	chr19	58326291	-	14783127	44678839	TCCAAAAACTCCCTAACACCAATAAAAATAATCACTACTAAAAAACACCA	TCCAAAAACTCCCTAACGCCAATAAAAATAATCGCTACTAAAAAACGCCG	I	A	Red	NA	NA	NA	NA	NA	NA	chr19:58325855-58326330	Island	CCAACACAGCGCTCCAAGGACTCCCTAACGCCAATGGAAATGGTCGCTACTAAAGGGCGC[CG]GGAGTCCCGCCTCTACCTTACTTGCGCACACGGAAACGCCTTCAATGTGAACTCTCACTG	CGGCGCCCTTTAGTAGCGACCATTTCCATTGGCGTTAGGGAGTCCTTGGA	ZNF552	NM_024762	TSS200				NA	19:63017696-63018230	19:58325977-58326614	Promoter_Associated	ZNF552	ENST00000391701.1	TSS200	ZNF552	ENST00000391701.1	TSS200	chr19:58325965-58326495	3		NA		NA	NA	TRUE	NA	-0.0100014	-0.0137475	-0.00625531	0.0224723
cg06658698	chr12	15816305	+	87770822	NA	TTTTTAATTCCTCTAAATACTCCAACTAACTCAAACTAAACTACTTCTCC		II			NA	NA	NA	NA	NA	NA		OpenSea	GGCGCTATTCCACAGAGATCACCTTTGGAAGTCAGGGGTAGATATGCCTCAGGGATTCAA[CG]GAGAAGCAGTTCAGCCTGAGTCAGCTGGAGCATCCAGAGGAACCAAAAAGATATTCCTCC	CGGAGAAGCAGTTCAGCCTGAGTCAGCTGGAGCATCCAGAGGAACCAAAA	EPS8	NM_004447	Body				NA				EPS8;EPS8	ENST00000542903.1;ENST00000540613.1	TSS1500;TSS1500	EPS8;EPS8;EPS8;EPS8	ENST00000546261.1;ENST00000535734.1;ENST00000542903.1;ENST00000540613.1	3'UTR;TSS1500;TSS1500;TSS1500	chr12:15816240-15816550	3		NA		NA	NA	NA	NA	0.0295192	0.0184383	0.0406002	0.640218
cg00192882	chr17	19291120	-	93764883	NA	TTCTTAACAAACCTAAAACATTTCTAAACCATAAACACAAAACTACTAAC		II			NA	NA	NA	NA	NA	NA		OpenSea	GAGGCAGCAGTTTCTTGGCAGGCCTGGGACATTTCTGAGCCATGAGCACAAGGCTGCTGG[CG]TCCAACTGCTCTGTCTGCCCCAGCTCAGGCCAGGGCCCCTCTCCAGTCCCCCTCCCCAGC	CGCCAGCAGCCTTGTGCTCATGGCTCAGAAATGTCCCAGGCCTGCCAAGA	MFAP4	NM_002404	TSS1500				TRUE				MFAP4;MFAP4	ENST00000395592.2;ENST00000299610.4	TSS1500;TSS1500	MFAP4;MFAP4;MFAP4	ENST00000497081.2;ENST00000395592.2;ENST00000299610.4	TSS1500;TSS1500;TSS1500	chr17:19290285-19291255	3		NA		NA	NA	TRUE	NA	-0.00854201	-0.0117712	-0.00531285	0.124964
cg10829412	chr20	39783643	+	94625920	NA	AACTCCTAACCTAAAACCACAAAAATTAAAAACCAACAATTACTCAAAAC		II			NA	NA	NA	NA	NA	NA		OpenSea	TGCCATTACTGGCATGTCCAAAAGGGGGATGCTGTCCAGGACTGCATGGCCCAGAAGCTC[CG]CTCTGAGTAACTGCTGGTCTCTAATCTCTGTGGTCTCAGGCCAGGAGTCTGTCCCTGGGC	ACTCCTGGCCTGAGACCACAGAGATTAGAGACCAGCAGTTACTCAGAGCG	PLCG1;PLCG1	NM_002660;NM_182811	Body;Body				NA							PLCG1;PLCG1	ENST00000490253.1;ENST00000483646.1	5'UTR;5'UTR	chr20:39783500-39783775	3		NA		NA	NA	NA	NA	-0.00941208	-0.0130077	-0.00581643	0.156807
cg20872370	chr16	18813198	-	97670301	65729223	TCAATAATTCTCCAACTCTTACCACTACAATAACTTTAAATCCCTCTTCA	TCAATAATTCTCCGACTCTTACCGCTACGATAACTTTAAATCCCTCTTCG	I	T	Red	NA	NA	NA	NA	NA	NA	chr16:18812387-18813399	Island	GGGCGCTGTCCCTCAGTGGTTCTCCGGCTCTTGCCGCTGCGGTGGCTTTGGGTCCCTCTT[CG]TCTGGCTTTCGCAGCCGAGGAGACTCTCTGGAAAATGGGCTACTCGAAGAGAGATGCTCC	TCAGTGGTTCTCCGGCTCTTGCCGCTGCGGTGGCTTTGGGTCCCTCTTCG	ARL6IP1	NM_015161	TSS1500				NA	16:18719673-18720994	16:18812211-18813590	Promoter_Associated	RP11-1035H13.2;ARL6IP1;ARL6IP1;RP11-1035H13.3;ARL6IP1	ENST00000569096.1;ENST00000546206.2;ENST00000304414.7;ENST00000567078.2;ENST00000545430.1	TSS1500;TSS1500;TSS200;TSS1500;TSS1500	RP11-1035H13.2;ARL6IP1;ARL6IP1;RP11-1035H13.3;ARL6IP1;ARL6IP1;ARL6IP1;ARL6IP1;ARL6IP1	ENST00000569096.1;ENST00000546206.2;ENST00000304414.7;ENST00000567078.2;ENST00000567969.1;ENST00000545430.1;ENST00000569976.1;ENST00000562234.2;ENST00000566391.1	TSS1500;TSS1500;TSS200;TSS1500;TSS1500;TSS1500;TSS1500;TSS1500;TSS1500	chr16:18813145-18813570	3		NA		NA	NA	NA	NA	-0.00665921	-0.00921854	-0.00409988	0.0247169
cg14090114	chr4	72467232	+	58605949	NA	ATTCACATAACTTTTCAAAAAATTCCAATAAAACTAAACCCCAATTATCC		II			NA	NA	NA	NA	NA	NA		OpenSea	TGGGTTACAGGAAAATAATTAAAATATTTTTTCGCAGTACAGTTTCTCTTATCACTCTTA[CG]GACAACTGGGGCTCAGTCTTACTGGAACCCTCTGAAAAGCCATGTGAATTGCCACTCAGA	CGGACAACTGGGGCTCAGTCTTACTGGAACCCTCTGAAAAGCCATGTGAA							NA											NA		NA		NA	NA	NA	NA	-0.0107382	-0.0148876	-0.00658883	0.8316
cg10477468	chr8	48872626	+	43726112	21743182	CAAAACCAATATACATTACTCCCTACTACAACTACAAAAAACCTTATCCA	CGAAACCGATATACGTTACTCCCTACTACGACTACAAAAAACCTTATCCG	I	C	Grn	rs8177999	0.026691	NA	NA	NA	NA	chr8:48872458-48873907	Island	CCTGCCCCAGGCCGCGGATCAGTTGATGACCGGCCAGGGCAGCACCGCAGCGGTCCGCAG[CG]GACAAGGTCTCCTGCAGCCGCAGCAGGGAGCAACGCACACCGGCTCCGGAGCCCGCCATG	CGGAGCCGGTGTGCGTTGCTCCCTGCTGCGGCTGCAGGAGACCTTGTCCG	PRKDC;PRKDC;MCM4;MCM4	NM_001081640;NM_006904;NM_005914;NM_182746	1stExon;1stExon;TSS200;TSS200				NA	8:49035012-49035419			MCM4;MCM4;MCM4;PRKDC;PRKDC	ENST00000523944.1;ENST00000262105.2;ENST00000396826.2;ENST00000523565.1;ENST00000523565.1	TSS1500;TSS1500;TSS1500;1stExon;3'UTR	MCM4;MCM4;MCM4;MCM4;MCM4;MCM4;PRKDC;PRKDC;PRKDC;MCM4;MCM4;PRKDC;PRKDC	ENST00000523944.1;ENST00000262105.2;ENST00000520994.1;ENST00000520934.1;ENST00000396826.2;ENST00000524086.1;ENST00000540819.1;ENST00000518216.1;ENST00000338368.3;ENST00000518221.1;ENST00000519170.1;ENST00000523565.1;ENST00000518216.1	TSS1500;TSS1500;TSS1500;TSS1500;TSS1500;TSS1500;TSS1500;1stExon;1stExon;TSS200;TSS1500;3'UTR;3'UTR	chr8:48872380-48873010	3		NA		NA	NA	NA	NA	-0.00854179	-0.0118522	-0.00523136	0.0307178
cg09463453	chr10	79633462	-	94777128	NA	TCCATTCACCTAAAACTTATAAAAACCCTAATAACTCACRCTTCCTCTTC		II			NA	NA	NA	NA	NA	NA		OpenSea	AACACACCCCTTCCATTCACCTGGAGCTTGTAAAGGCCCTGGTGACTCACGCTTCCTCTT[CG]TGAAGCTCACAGTGGCTGAAGGAACTTGTTCCAGCCTTGAACCAGCACACAGAGTTCTCC	CCATTCACCTGGAGCTTGTAAAGGCCCTGGTGACTCACGCTTCCTCTTCG	DLG5	NM_004747	Body		chr10:79633336-79633336		NA		10:79633422-79634070	Unclassified							chr10:79633300-79634095	3		NA		NA	NA	NA	NA	0.0107605	0.00658081	0.0149402	0.310918
cg19191888	chr8	144901936	+	49773936	NA	ACATAACCCTATCTTAAAAAAACCATAACCTAAAAAACAAACCTAATCTC		II			NA	NA	NA	NA	NA	NA	chr8:144897283-144898354	S_Shelf	AGAGCAAGACCCCCCCAAAGGTGGAATCACATCCCCCTCACTCAGCAGGCTCCCCAGACA[CG]AGACCAGGCCTGTCCCTCAGGTCATGGTTCCCCCAAGACAGGGCCATGTCTCCTTTTCAG	CGAGACCAGGCCTGTCCCTCAGGTCATGGTTCCCCCAAGACAGGGCCATG	PUF60;PUF60;PUF60	NM_014281;NM_078480;NM_001136033	Body;Body;Body				NA		8:144901295-144901945	Unclassified_Cell_type_specific	PUF60	ENST00000524570.1	3'UTR	PUF60;PUF60;PUF60;PUF60;PUF60;PUF60;PUF60	ENST00000527584.1;ENST00000532884.1;ENST00000529693.1;ENST00000528999.1;ENST00000524570.1;ENST00000531951.1;ENST00000528320.1	3'UTR;TSS1500;TSS1500;TSS1500;3'UTR;3'UTR;3'UTR	chr8:144901805-144901955	3		NA		NA	NA	TRUE	NA	0.0130427	0.00792441	0.0181611	0.429927
cg01333350	chr4	5712884	-	61768580	NA	AAAAACRCRTCTATCTCTAAACATACTCAATACAAAAACAAAACTAAAAC		II			NA	NA	NA	NA	NA	NA	chr4:5713035-5713451	N_Shore	GTCCGGGGCTGGGAGGCGCGTCTGTCTCTGGGCATGCTCAGTGCAGGGGCAGGGCTGGGG[CG]GGGGTGGCTGAAAGTTTTGAGCGGTGATCCAGGCTCCTCCCTCCGGCTCGGCGAAGCAGG	CGCCCCAGCCCTGCCCCTGCACTGAGCATGCCCAGAGACAGACGCGCCTC	EVC	NM_153717	TSS200	high-CpG:5763741-5764055		DMR	NA	4:5763706-5764590	4:5712690-5713195	Unclassified	EVC;EVC	ENST00000264956.6;ENST00000509451.1	TSS200;TSS200	EVC;EVC	ENST00000264956.6;ENST00000509451.1	TSS200;TSS200	chr4:5712780-5713810	3		NA		NA	NA	TRUE	NA	-0.0130607	-0.0181893	-0.00793222	0.0369215
cg03775372	chr10	13830045	+	36795216	NA	AATCAATACACAACCAAACTCRAAACTATCCATACAAACCCTCTAAATCC		II			NA	NA	NA	NA	NA	NA		OpenSea	GGTTCACAAAGAACATTCCAGGTCTCTGGGTAACCAGGGAAATAAATGAAGGCTATGTCT[CG]GATTCAGAGGGTCTGCATGGACAGTTCCGAGTCTGGCTGTGTATTGACCATGGCTTTATG	CGGATTCAGAGGGTCTGCATGGACAGTTCCGAGTCTGGCTGTGTATTGAC	FRMD4A	NM_018027	Body				TRUE		10:13829737-13830619	Promoter_Associated				FRMD4A	ENST00000491869.1	3'UTR	chr10:13829845-13830075	3		NA		NA	NA	TRUE	NA	-0.0196675	-0.0273952	-0.0119398	0.146125
cg08322194	chr5	176292607	-	5781823	NA	AAACATCTAAACRTTCATTAATCTCATCRATTTCTCAACCCAAAACCATC		II			NA	NA	NA	NA	NA	NA	chr5:176296541-176296933	N_Shelf	TCCCATGGCCGGAACATCTGAACGTTCATTGATCTCATCGATTTCTCAACCCAAAGCCAT[CG]AGTGCTTTGAGGTGAAGAAAAAGGCTTTCCTTACCCACGGCAGATACCACGGCAGTGGCG	AACATCTGAACGTTCATTGATCTCATCGATTTCTCAACCCAAAGCCATCG	UNC5A	NM_133369	Body				NA	5:176225107-176225265			UNC5A	ENST00000261961.3	1stExon	UNC5A;UNC5A	ENST00000513890.1;ENST00000261961.3	3'UTR;1stExon		NA	chr5:176287083-176297876	6		NA	NA	TRUE	NA	0.00990302	0.00599344	0.0138126	0.879901
cg16633750	chr7	2559692	+	93768944	44721521	AATAAACAAACTAAAATACTCAAACAAACTATACACATCACAAACCAACA	AATAAACAAACTAAAATACTCGAACAAACTATACACGTCGCGAACCAACG	I	C	Grn	NA	NA	NA	NA	NA	NA	chr7:2558371-2559967	Island	CGGGCCCCGCGGGGGCTGCCCCGGCGCCCGGGCTGGGGGCGGCGGCGGCGGCGCCCGGGG[CG]CTGGTCCGCGACGTGCACAGTCTGTCCGAGTACTTCAGCCTGCTCACCCGCGCGCGCAGA	GGTGAGCAGGCTGAAGTACTCGGACAGACTGTGCACGTCGCGGACCAGCG	LFNG;LFNG;LFNG;LFNG	NM_001166355;NM_001040168;NM_001040167;NM_002304	Body;1stExon;1stExon;Body				NA	7:2524854-2526480	7:2558408-2560312	Promoter_Associated	LFNG;LFNG	ENST00000222725.5;ENST00000359574.3	1stExon;1stExon	LFNG;LFNG	ENST00000222725.5;ENST00000359574.3	1stExon;1stExon		NA	chr7:2546153-2573100	6	chr7:2556539-2565426	6	NA	TRUE	NA	-0.00350601	-0.00490202	-0.00211	0.0158359
cg25394625	chr1	22930093	-	19653183	NA	CTCTTAAACTTACCCACAATAAAAATAAATTCTACCTCATCTTTACCTAC		II			NA	NA	NA	NA	NA	NA	chr1:22927145-22927542	S_Shelf	CTCCATCCTGACTCTTGAACTTACCCACAATAAGAATAAATTCTGCCTCATCTTTGCCTG[CG]TCCCCCATTTTTTCCCCATCTCTGAAAGCTTGACATCTCCTGTTGGGGAAGGGCCAGCCT	CGCAGGCAAAGATGAGGCAGAATTTATTCTTATTGTGGGTAAGTTCAAGA	EPHA8						NA											NA	chr1:22929897-22930948	6		NA	NA	NA	NA	-0.0105431	-0.0147475	-0.00633864	0.85708
cg24857609	chr8	71315397	+	50664588	NA	RACAAAACCRAAAAAATAAATCCTAAAAAAATACATTCTTTAATAAAAAC		II			NA	NA	NA	NA	NA	NA	chr8:71314145-71316770	Island	AGCACTTCCCGAGTCCTGCCTCCCCTCGCCCGGCTCCCACTCTCCGCTGCAGCCGCTCCG[CG]CTTCCATTAAAGAATGCACCTTCCCAGGATTCACCTTCTCGGCTCTGCCGCGCTGCCCCC	GCAGAGCCGAGAAGGTGAATCCTGGGAAGGTGCATTCTTTAATGGAAGCG	NCOA2	NM_006540	5'UTR				NA	8:71476655-71478928			NCOA2	ENST00000452400.2	5'UTR	NCOA2;NCOA2;NCOA2	ENST00000518287.1;ENST00000520416.1;ENST00000452400.2	TSS1500;TSS1500;5'UTR	chr8:71315225-71315475	3		NA		NA	NA	TRUE	NA	-0.00693467	-0.00970831	-0.00416102	0.0430633
cg05725197	chr2	237734577	-	10705905	NA	CTCRCACTCTTCATCTAATTTAACACTTATAAAACTTTAACAAAATCCAC		II			NA	NA	NA	NA	NA	NA		OpenSea	CAGTGTCTGTCCTCGCACTCTTCATCTGATTTGGCACTTGTAGGGCTTTGGCAGAATCCA[CG]TCTATACCTGATAGTACATCTGGGAGGTCTTCTACAGTCCATGTGGCTAAACCGTCATTT	CGTGGATTCTGCCAAAGCCCTACAAGTGCCAAATCAGATGAAGAGTGCGA							NA											NA		NA	chr2:237733321-237735240	6	NA	NA	NA	-0.0204057	-0.0285748	-0.0122367	0.648341
cg00260803	chr16	2107101	-	27763960	NA	AACTAAAAACAAAACTTATACCTACCAACCCCTAACACRCATTATATCTC		II			NA	NA	NA	NA	NA	NA	chr16:2105014-2105390	S_Shore	AGCGGGACTGGGGCTGGGGGCAGGGCTTATGCCTGCCAGCCCCTGACACGCATTGTGTCT[CG]CAGCTGATGCGGAACCTCCTTGGCACCCACCTGGGCCACAGCGCCATCTACAACATGTGC	GCTGGGGGCAGGGCTTATGCCTGCCAGCCCCTGACACGCATTGTGTCTCG	TSC2;TSC2;TSC2	NM_001077183;NM_000548;NM_001114382	Body;Body;Body				NA				TSC2	ENST00000219476.3	ExonBnd	TSC2;TSC2	ENST00000219476.3;ENST00000439117.2	ExonBnd;3'UTR		NA	chr16:2105959-2107812	6	chr16:2106936-2107605	6	NA	TRUE	NA	0.0122214	0.00732677	0.017116	0.684441
cg01335729	chr20	278801	+	39730533	93702176	AAAATCTAAATAACCACATAAATATCACTCAAATCCATACCAATAAAACA	GAAATCTAAATAACCGCGTAAATATCGCTCGAATCCATACCGATAAAACG	I	C	Grn	rs1057189	0.220132	NA	NA	NA	NA	chr20:277831-279155	Island	TTCCAGGGAGACGAGGGCGCCTGCCCGACCCGGGACTTCGTGGTAGGAGCGCTTATCCTG[CG]CTCCATCGGCATGGACCCGAGCGACATCTACGCGGTCATCCAGATCCCGGGCAGCCGCGA	CGCTCCATCGGCATGGACCCGAGCGACATCTACGCGGTCATCCAGATCCC	ZCCHC3	NM_033089	1stExon	high-CpG:226708-227266			NA	20:225839-227449	20:278634-278935	Promoter_Associated	ZCCHC3	ENST00000382352.3	1stExon	ZCCHC3	ENST00000382352.3	1stExon	chr20:278305-279475	3		NA		NA	NA	TRUE	NA	-0.00447857	-0.0062723	-0.00268484	0.0113916
cg01631162	chr6	30043418	+	26615254	24767531	AAAAAAAACATCTACACAACAAACAACAAAAACAACCCACCATCTACACA	AAAAAAAACATCTACACAACAAACAACAAAAACGACCCGCCATCTACGCG	I	C	Grn	NA	NA	NA	NA	NA	NA	chr6:30042918-30043500	Island	TCCATGGAAAGCCAGGATCTGGACGCCGCCCCTTCCGCGACCACCGTGACCGCCTTCGAG[CG]CGCAGATGGCGGGCCGCCCCTGCTGCTTGCTGTGTAGATGCCCTTCTCTCCGACTCCCGC	CGCGCAGATGGCGGGCCGCCCCTGCTGCTTGCTGTGTAGATGCCCTTCTC	RNF39;RNF39	NM_025236;NM_170769	1stExon;1stExon				NA	6:30150510-30151605	6:30042516-30044199	Unclassified	RNF39;RNF39;RNF39	ENST00000376751.3;ENST00000244360.6;ENST00000376746.2	1stExon;1stExon;1stExon	RNF39;RNF39;RNF39	ENST00000376751.3;ENST00000244360.6;ENST00000376746.2	1stExon;1stExon;1stExon		NA	chr6:30041200-30044635	6	chr6:30042755-30044174	6	NA	TRUE	NA	-0.00202772	-0.00284268	-0.00121277	0.02787
cg22049881	chr4	82428030	-	91790478	NA	ACATAATTAATTCATAATCTTCAACTATTATACCTTAAATTAACTACAAC		II			rs147419144	0.0147	NA	NA	NA	NA		OpenSea	TATTGTGTGGGGCATAGTTGATTCATAGTCTTCAGCTGTTGTACCTTGGATTGACTGCAG[CG]TTCACTTCCAGGTCACACTTCCCCAGGCTGCCCCAGTCAATGACTGAGTACAGTGGTGGG	CGCTGCAGTCAATCCAAGGTACAACAGCTGAAGACTATGAATCAACTATG							NA							RP11-689K5.3	ENST00000512716.1	3'UTR	chr4:82427925-82428195	3		NA		NA	NA	NA	NA	0.0057845	0.0034584	0.0081106	0.909373
cg04671853	chr9	130482447	-	35749566	NA	AAATATCTTCTCACATACTACTAAACTCCAACCTAAAAAACCATACTTCC		II			NA	NA	NA	NA	NA	NA	chr9:130486339-130486653	N_Shelf	CTGGATGCCCTGAATGTCTTCTCACATGCTGCTGAGCTCCAGCCTGAGAAACCATGCTTC[CG]TTACCGATGGTGAGTGCCCCTGCCAGCCCCTTCTCCCAGCACCCACTTCCTGCCGCCCCA	CGGAAGCATGGTTTCTCAGGCTGGAGCTCAGCAGCATGTGAGAAGACATT	TTC16;TTC16	NM_144965;NM_144965	ExonBnd;Body				NA		9:130482357-130482669	Unclassified_Cell_type_specific	TTC16;TTC16;PTRH1;RP11-56D16.8;TTC16;TTC16	ENST00000489226.1;ENST00000373288.3;ENST00000419060.1;ENST00000429848.1;ENST00000373288.3;ENST00000393748.4	TSS200;ExonBnd;5'UTR;3'UTR;5'UTR;5'UTR	TTC16;TTC16;TTC16;PTRH1;RP11-56D16.8;TTC16;TTC16	ENST00000489226.1;ENST00000488285.1;ENST00000373288.3;ENST00000419060.1;ENST00000429848.1;ENST00000373288.3;ENST00000393748.4	TSS200;TSS200;ExonBnd;5'UTR;3'UTR;5'UTR;5'UTR	chr9:130482200-130482590	3		NA		NA	NA	NA	NA	0.0126739	0.00757297	0.0177748	0.704694
cg25436986	chr14	73166961	-	37698157	NA	CTATATTTAATCATATCTTCCTATCACTACAAACACCATAAACCAACTTC		II			NA	NA	NA	NA	NA	NA		OpenSea	TGTTTCTCCTTCTGTGTTTAATCATGTCTTCCTGTCACTGCAAACACCATGGGCCAGCTT[CG]TGAGCCTGTGACCTGTGCTTCCAGACAGGGTCCGAGTTCAGAAAGGCCCCACACTTGGTT	TGTGTTTAATCATGTCTTCCTGTCACTGCAAACACCATGGGCCAGCTTCG	DPF3;DPF3;DPF3;DPF3	NM_001280542;NM_001280543;NM_001280544;NM_012074	Body;Body;Body;Body				NA				DPF3	ENST00000557704.1	3'UTR	DPF3;DPF3;DPF3	ENST00000554594.1;ENST00000557704.1;ENST00000556238.1	3'UTR;3'UTR;3'UTR		NA	chr14:73166384-73166989	6	chr14:73166401-73166988	6	NA	NA	NA	0.0153333	0.00916182	0.0215048	0.30116
cg04044483	chr2	122121765	-	64795549	NA	CTAAACCAAACCATTAATCCAAAACATCAAAAAACTATCTAAATCACCAC		II			NA	NA	NA	NA	NA	NA		OpenSea	TTTACTTATCCCTAAACCAAACCATTAATCCAAAGCATCAGAAAGCTATCTGAGTCACCA[CG]GCATGGCATGCAGCAGCCTCCCTGTCACTCAGTTGCCATGCAAGTCCCCTCTAGCTGGCC	TAAACCAAACCATTAATCCAAAGCATCAGAAAGCTATCTGAGTCACCACG	CLASP1;CLASP1;CLASP1;CLASP1	NM_001142274;NM_001142273;NM_015282;NM_001207051	Body;Body;Body;Body				NA							CLASP1;CLASP1;CLASP1	ENST00000462767.1;ENST00000472776.1;ENST00000452274.2	3'UTR;3'UTR;3'UTR	chr2:122121665-122121875	3		NA		NA	NA	NA	NA	-0.0106384	-0.0149247	-0.0063521	0.83946
cg27183173	chr19	728040	-	26646186	38683239	AACTCCTAAATCCCTAAAACTAACCAACAAAAAACATAACATCAAACTCA	AACTCCTAAATCCCTAAAACTAACCAACGAAAAACGTAACGTCGAACTCG	I	T	Red	NA	NA	NA	NA	NA	NA	chr19:727956-728177	Island	GACGTGGCGTCGAGCTCCTGGGTCCCTGGAGCTGGCCAGCGGGGGACGTGACGTCGAGCT[CG]TGGGTCCCTGGAGCTGGGTGTTGCCGGCATTGGCCTCCCTGGGGGCTTCCTGGCGCCAGC	AGCTCCTGGGTCCCTGGAGCTGGCCAGCGGGGGACGTGACGTCGAGCTCG	PALM;PALM	NM_002579;NM_001040134	Body;Body				NA	19:678601-679386										NA	chr19:726847-728585	6		NA	NA	TRUE	NA	0.0217997	0.0130156	0.0305838	0.738029
cg15051332	chr6	41514432	-	4712110	NA	RAAACRAACCAAACAACCCACAAAATACCATACCCCRACRAAATTAAAAC		II			rs6935737	0.390191	NA	NA	NA	NA	chr6:41513652-41516189	Island	AGAGCGGAGCCGGAGCGAGCCAAGCAGCCCACAAAGTGCCATGCCCCGGCGGGGTTGAGG[CG]CGCGGCGGTCGGCCCGGCGCGCTGGGAGGACGCCCGGGAGCTGCGCGACGCGGGGCGGCG	GAGCGAGCCAAGCAGCCCACAAAGTGCCATGCCCCGGCGGGGTTGAGGCG	FOXP4;FOXP4;FOXP4;FOXP4;FOXP4;FOXP4	NM_138457;NM_001012427;NM_138457;NM_001012426;NM_001012426;NM_001012427	1stExon;5'UTR;5'UTR;1stExon;5'UTR;1stExon				NA	6:41621330-41624423	6:41513306-41514569	Unclassified	RP11-328M4.2;RP11-328M4.2;FOXP4;RP11-328M4.2;FOXP4;FOXP4;RP11-328M4.2;RP11-328M4.2;FOXP4;FOXP4;FOXP4	ENST00000439386.1;ENST00000414386.1;ENST00000373060.1;ENST00000440194.1;ENST00000409208.1;ENST00000373057.3;ENST00000454812.1;ENST00000432751.1;ENST00000373060.1;ENST00000409208.1;ENST00000373057.3	TSS1500;TSS1500;1stExon;TSS1500;1stExon;1stExon;3'UTR;3'UTR;5'UTR;5'UTR;5'UTR	RP11-328M4.2;RP11-328M4.2;FOXP4;RP11-328M4.2;FOXP4;FOXP4;RP11-328M4.2;RP11-328M4.2;FOXP4;FOXP4;FOXP4	ENST00000439386.1;ENST00000414386.1;ENST00000373060.1;ENST00000440194.1;ENST00000409208.1;ENST00000373057.3;ENST00000454812.1;ENST00000432751.1;ENST00000373060.1;ENST00000409208.1;ENST00000373057.3	TSS1500;TSS1500;1stExon;TSS1500;1stExon;1stExon;3'UTR;3'UTR;5'UTR;5'UTR;5'UTR	chr6:41514185-41515675	3		NA		NA	NA	TRUE	NA	-0.00717582	-0.0100837	-0.0042679	0.0324046
cg01976469	chr18	56076257	-	81733211	NA	TCATTCATTCAACAAATATACATTAAATACCTACCATATACCAAACACTC		II			NA	NA	NA	NA	NA	NA		OpenSea	CATGCATTCACTCATTCATTCAACAAATATGCATTGAGTGCCTGCCATGTACCAAGCACT[CG]TAGGGGTTAGGAATACAGCAATTAAAACAAAACAAAAGAAAGATCACTTCCATCATGAGA	CGAGTGCTTGGTACATGGCAGGCACTCAATGCATATTTGTTGAATGAATG							NA										chr18:56076080-56076390	3		NA		NA	NA	NA	NA	-0.0148465	-0.0208644	-0.00882851	0.704051
cg07171538	chr2	105462246	-	31721895	76613286	CTAAAAAAACCAAACTTAACCCTAAAACCCCCAAAATAACCAAAAATTCA	CTAAAAAAACCGAACTTAACCCTAAAACCCCCAAAATAACCGAAAATTCG	I	A	Red	NA	NA	NA	NA	NA	NA	chr2:105459127-105461770	S_Shore	TTAGAATGCGATCTAAGGAAGCCGAGCTTAGCCCTGGGGCCCCCAAAATGGCCGGAGATT[CG]GGAGAAGTCGCTTCTCGTGCCCACAAATCACAGGAATGTTGGGGGTGGGGGTGAGAGGAG	CTAAGGAAGCCGAGCTTAGCCCTGGGGCCCCCAAAATGGCCGGAGATTCG	LINC01158						NA	2:104828640-104828771	2:105462219-105462383	Unclassified_Cell_type_specific	AC018730.1;AC018730.1;AC018730.1;AC018730.1;AC018730.1	ENST00000413121.1;ENST00000443988.1;ENST00000447876.1;ENST00000458253.1;ENST00000454729.1	3'UTR;3'UTR;3'UTR;3'UTR;3'UTR	AC018730.1;AC018730.1;AC018730.1;AC018730.1;AC018730.1	ENST00000413121.1;ENST00000443988.1;ENST00000447876.1;ENST00000458253.1;ENST00000454729.1	3'UTR;3'UTR;3'UTR;3'UTR;3'UTR	chr2:105461780-105462495	3		NA		NA	NA	TRUE	NA	0.0122332	0.00727271	0.0171937	0.10896
cg23431483	chr15	99905709	-	18757138	NA	CCAAACTATACTCCTTCCCATATTACCATAAAAATTATATTAAAAACACC		II			NA	NA	NA	NA	NA	NA		OpenSea	CATTCAGCCCACCAGGCTGTGCTCCTTCCCATGTTGCCATGGAGATTGTATTAAAAGCAC[CG]GCTTCAGTTTCTACCATAGTCTTAAAAGTACTTCCTTTTGTAGTTGAAAACCAAATACTT	CAGGCTGTGCTCCTTCCCATGTTGCCATGGAGATTGTATTAAAAGCACCG	LRRC28;LRRC28	NM_001284400;NM_144598	Body;Body				NA							LRRC28	ENST00000559819.1	5'UTR	chr15:99905560-99905755	3		NA		NA	NA	NA	NA	0.0112565	0.00668957	0.0158234	0.854034
cg05751215	chr15	68762582	+	14649230	NA	AACTACAAACTCRTTCTCTACAAATAATAACAAATACCAAACRCAATAAC		II			NA	NA	NA	NA	NA	NA		OpenSea	TTGTACTGAGCCCCTGTGGACTTTCTAGTTGTGCGGCCTCCCAGGTGATACTCCAGGAGA[CG]CTACTGCGCCTGGCATCTGTCATCATTTGCAGAGAACGAGCCTGTAGCTGTGTGGGACTC	CGCTACTGCGCCTGGCATCTGTCATCATTTGCAGAGAACGAGCCTGTAGC							TRUE										chr15:68762100-68762775	3		NA		NA	NA	NA	NA	-0.00940781	-0.0132331	-0.00558253	0.855354
cg05757757	chr10	80008637	-	85621289	78756166	CATTCAAATACATCAAACTCACAAAACATCACTCCCCAACTACTAACTCA	CATTCAAATACATCGAACTCACAAAACATCGCTCCCCAACTACTAACTCG	I	C	Grn	NA	NA	NA	NA	NA	NA		OpenSea	ACGGCCTTGCCCCATTCAGATGCATCGAACTCACAGAACATCGCTCCCCAGCTGCTGGCT[CG]CGGTTCTGAGAGTGCCTGAATAGAAAACCACTCATTTCCCTTCGCAAAAGAGGCGCCCAA	CATTCAGATGCATCGAACTCACAGAACATCGCTCCCCAGCTGCTGGCTCG	LINC00856						TRUE	10:79678479-79678688			RP11-90J7.3;RP11-90J7.3	ENST00000434974.1;ENST00000434974.1	1stExon;5'UTR	RP11-90J7.3;RP11-90J7.3;RP11-90J7.3;RP11-90J7.3;RP11-90J7.3;RP11-90J7.3;RP11-90J7.3;RP11-90J7.3;RP11-90J7.3	ENST00000546103.1;ENST00000429250.2;ENST00000434974.1;ENST00000434974.1;ENST00000423770.1;ENST00000423770.1;ENST00000429250.2;ENST00000546103.1;ENST00000432742.1	1stExon;1stExon;1stExon;5'UTR;1stExon;5'UTR;5'UTR;5'UTR;5'UTR	chr10:80008385-80008655	3		NA		NA	NA	TRUE	NA	0.00762092	0.00451153	0.0107303	0.069498
cg17348388	chr12	111345314	-	2615345	NA	AAAAATAACCATATAAAATACATACATAAAACCACCTTTACAACATAACC		II			NA	NA	NA	NA	NA	NA		OpenSea	AGATCCAGGAAGAAAGTAACCATGTGAGGTGCATGCATGGGGCCACCTTTGCAACATAAC[CG]AAAGAATAAATGTTTTGTTCTGTAGCCTCGTGCCTGTCACACACATTACTAAGGGCTTTG	CGGTTATGTTGCAAAGGTGGCCCCATGCATGCACCTCACATGGTTACTTT	CCDC63	NM_152591	3'UTR				NA				CCDC63;CCDC63	ENST00000545036.1;ENST00000308208.5	3'UTR;3'UTR	CCDC63;CCDC63	ENST00000545036.1;ENST00000308208.5	3'UTR;3'UTR		NA		NA		NA	NA	TRUE	NA	-0.0180731	-0.0255041	-0.0106421	0.797709
cg23704936	chr7	157072164	-	15680829	NA	AAACCTACAAAAAACCCRAAACCCAAAACTCRAAATCCAAAAAATAATTC		II			NA	NA	NA	NA	NA	NA	chr7:157071802-157072845	Island	GCGGACGCCCGAGGCCTGCAGGAGACCCGGGGCCCAGGGCTCGGAGTCCAGGAGGTGATT[CG]GGAGGGCCTGGGACGGCCCCGGGGCCAGGGGTCGAGCCGAGAGGCGGCCCCGCGCCGCTC	GGCCTGCAGGAGACCCGGGGCCCAGGGCTCGGAGTCCAGGAGGTGATTCG							NA	7:156764564-156765737	7:157071832-157073058	Unclassified_Cell_type_specific							chr7:157071745-157072515	3		NA		NA	NA	TRUE	NA	-0.0119429	-0.0168632	-0.00702268	0.0446787
cg26102295	chr7	1423622	+	53665974	6673866	CCACCCACAAAAACTAAAAATCCAACCATAAAAACAACAAAAACTAAACA	CCACCCACGAAAACTAAAAATCCGACCGTAAAAACAACAAAAACTAAACG	I	A	Red	NA	NA	NA	NA	NA	NA	chr7:1423824-1424053	N_Shore	TGCAACAGACCAGACATCCAGCCTGCCGAGGAGGGGCAGGGGGTCTTGCTGCCTTCCCCC[CG]CCCAGTCCCTGCTGCCTCCACGGCCGGACCCCCAGCTTCCGTGGGTGGGAGGCCGCACTG	CCACCCACGGAAGCTGGGGGTCCGGCCGTGGAGGCAGCAGGGACTGGGCG							NA	7:1390148-1390252									chr7:1422920-1423735	3		NA		NA	NA	TRUE	NA	0.00689625	0.00405408	0.00973841	0.928241
cg20931294	chr16	14172524	+	27793589	NA	TAACTTACACCAATAATTCCCRAACTTAATAAAACCAAAATAAACAAATC		II			NA	NA	NA	NA	NA	NA		OpenSea	TTTTTAAAGAGACGGTATTACCATGTTGCCTCAGTCTGGTCTCAAACTTCAGGGCTCAAG[CG]ATTTGCCCACCTTGGCCTCACCAAGCCCGGGAATTACTGGTGTAAGCCACTGTGCCCAGC	GGCTTACACCAGTAATTCCCGGGCTTGGTGAGGCCAAGGTGGGCAAATCG	MKL2;MKL2	NM_014048;NM_001308142	5'UTR;5'UTR				NA				MKL2;MKL2;MKL2;MKL2	ENST00000571589.1;ENST00000574045.1;ENST00000575537.1;ENST00000318282.5	5'UTR;5'UTR;5'UTR;TSS1500	MKL2;MKL2;MKL2;MKL2;MKL2;MKL2	ENST00000574998.1;ENST00000571589.1;ENST00000572400.1;ENST00000574045.1;ENST00000575537.1;ENST00000318282.5	5'UTR;5'UTR;5'UTR;5'UTR;5'UTR;TSS1500		NA		NA		NA	NA	NA	NA	-0.0146045	-0.0206694	-0.00853961	0.797256
cg21507153	chr7	189357	+	20785292	NA	AAAACTCTTTTCRTCCAAAAAAACTAAAACTCCAATTAACCAAAATAAAC		II			rs59680500	0.02882	NA	NA	NA	NA	chr7:191875-193799	N_Shelf	CAGGCAGCCCTCCCTGCCCGGGCCGTCTTATTTTCCTATGTCATTCCTGTCACCACCTGG[CG]CTCACCTTGGCTAACTGGAGCTCCAGCCCCTTTGGACGAAAAGAGCTCCCAGAGCCACTC	GAGCTCTTTTCGTCCAAAGGGGCTGGAGCTCCAGTTAGCCAAGGTGAGCG							NA		7:189299-189370	Unclassified_Cell_type_specific	AC093627.12	ENST00000467050.1	3'UTR	AC093627.12	ENST00000467050.1	3'UTR	chr7:189165-189515	3		NA		NA	NA	TRUE	NA	0.0184734	0.0107975	0.0261494	0.738712
cg26165853	chr10	79793501	-	67652292	NA	AATCAATCTAAAATTCCAAAAATATAACCAAAAATCTATAAAACRAAACC		II			NA	NA	NA	NA	NA	NA	chr10:79793494-79793952	Island	GGTTCTGGATTGGTCAGTCTAGAGTTCCAGGGGTGTGGCCAAAAGTCTGTGAGGCGGGGC[CG]TAGGCAGCCTAAATCAGGCATCGGCGCGGTCAGCCTCGTGGCGCGCCCACGCCCCCACGC	CGGCCCCGCCTCACAGACTTTTGGCCACACCCCTGGAACTCTAGACTGAC	RPS24;RPS24;RPS24;RPS24;RPS24;RPS24	NM_001142285;NM_001142282;NM_001142284;NM_001026;NM_001142283;NM_033022	TSS200;TSS200;TSS200;TSS200;TSS200;TSS200				NA	10:79463501-79464080	10:79793168-79794406	Promoter_Associated	RPS24;RPS24;RPS24;RPS24	ENST00000435275.1;ENST00000372360.3;ENST00000476545.1;ENST00000360830.4	TSS200;TSS200;TSS200;TSS200	RPS24;RPS24;RPS24;RPS24;RPS24;RPS24;RPS24;RPS24;RPS24;RPS24	ENST00000435275.1;ENST00000485708.1;ENST00000478655.1;ENST00000372360.3;ENST00000464716.1;ENST00000476545.1;ENST00000360830.4;ENST00000466129.1;ENST00000475468.1;ENST00000482069.1	TSS200;TSS200;TSS200;TSS200;TSS200;TSS200;TSS200;TSS200;TSS200;TSS200	chr10:79793340-79793695	3		NA		NA	NA	TRUE	NA	-0.0112353	-0.0159067	-0.00656384	0.0433266
cg19713175	chr11	67888961	+	1688212	49686597	ACACTCTAAATTAAAAACAACACCACAACCAATAAAAAAACAATATAACA	ACGCTCTAAATTAAAAACGACGCCGCAACCAATAAAAAAACGATATAACG	I	A	Red	NA	NA	NA	NA	NA	NA	chr11:67887977-67889768	Island	GCGCTCGCCACTGATTGGCCGCCGTCCGCCGGCCCGGCGCATCATAACCGCCGCCGCCCT[CG]CCACACCGCCTCCCCATTGGCTGCGGCGCCGCCCCCAACCCAGAGCGCTGCGGCCTCCGT	CGCCACACCGCCTCCCCATTGGCTGCGGCGCCGCCCCCAACCCAGAGCGC	CHKA;CHKA	NM_001277;NM_212469	TSS200;TSS200	high-CpG:67645519-67645698			NA	11:67644554-67646279	11:67888701-67889399	Promoter_Associated	CTD-2655K5.1;CHKA;CHKA	ENST00000527519.1;ENST00000265689.4;ENST00000356135.4	TSS1500;TSS1500;TSS1500	CTD-2655K5.1;CHKA;CHKA;CHKA	ENST00000527519.1;ENST00000531341.1;ENST00000265689.4;ENST00000356135.4	TSS1500;TSS1500;TSS1500;TSS1500	chr11:67888825-67889095	3		NA		NA	NA	TRUE	NA	-0.00775178	-0.0109797	-0.00452386	0.0268996
[truncated: 5 more columns]
