# Supplementary material for: Differential methylation analysis in neuropathologically confirmed dementia with Lewy bodies
Source: Commun Biol. 2024 Jan 5;7:35. doi: 10.1038/s42003-023-05725-x (PMC10770032; doi:10.1038/s42003-023-05725-x)
Supplement: Supplementary file 5 — Supplementary Data 2 [file 42003_2023_5725_MOESM5_ESM.xlsx]

## Sheet: DMPs
Supplementary Data 2. Differentially methylated probes in sex-specific EWAS
Probe_ID	Chr.	Position	Strand	AddressA	AddressB	ProbeSeqA	ProbeSeqB	Type	NextBase	Color	Probe_rs	Probe_maf	CpG_rs	CpG_maf	SBE_rs	SBE_maf	Islands_Name	Relation_to_Island	Forward_Sequence	SourceSeq	UCSC_RefGene_Name	UCSC_RefGene_Accession	UCSC_RefGene_Group	Phantom4_Enhancers	Phantom5_Enhancers	DMR	X450k_Enhancer	HMM_Island	Regulatory_Feature_Name	Regulatory_Feature_Group	GencodeBasicV12_NAME	GencodeBasicV12_Accession	GencodeBasicV12_Group	GencodeCompV12_NAME	GencodeCompV12_Accession	GencodeCompV12_Group	DNase_Hypersensitivity_NAME	DNase_Hypersensitivity_Evidence_Count	OpenChromatin_NAME	OpenChromatin_Evidence_Count	TFBS_NAME	TFBS_Evidence_Count	Methyl27_Loci	Methyl450_Loci	Random_Loci	Delta Beta	CI.L	CI.R	AveExpr
cg24435966	chr4	43342431	+	69740294		TACTACCAATTTTCTTACCTCACTAAACACACACAAAACTAACAAATAAC		II			NA	NA	NA	NA	NA	NA		OpenSea	TTTTTCTTCCCTGTTTGTTTGCTTTGCTTTTTTCTTCCAAGATAAAGCCTGGAAGCTGCA[CG]TCACCTGCCAGCTTTGTGTGTGCCCAGTGAGGTAAGAAAATTGGCAGCATTAAGATTTAG	GCTGCCAATTTTCTTACCTCACTGGGCACACACAAAGCTGGCAGGTGACG							TRUE				RP11-1E6.1	ENST00000507388.1	TSS1500	RP11-1E6.1	ENST00000507388.1	TSS1500										-0.0368617	-0.0482978	-0.0254255	0.336976
cg16086807	chr5	78271020	-	81643941		ATCCAAAAAAAAACRACCACTAACAAAAATCCACTAAAAAACCAACAAAC		II			NA	NA	NA	NA	NA	NA		OpenSea	TGAACCTCAAAGTCCAGGGAGAGGCGACCACTGGCAGGAGTCCACTGAGAGGCCAGCAGG[CG]AGGAGCAGGCAGGACAGTGAGGGCGAGGAGGACAAGAAGCAGGAAAGGGAGGGCATGCTC	CGCCTGCTGGCCTCTCAGTGGACTCCTGCCAGTGGTCGCCTCTCCCTGGA	ARSB;ARSB	NM_000046;NM_198709	Body;Body		chr5:78270986-78270986																					-0.022491	-0.0295545	-0.0154276	0.721331
cg03775372	chr10	13830045	+	36795216		AATCAATACACAACCAAACTCRAAACTATCCATACAAACCCTCTAAATCC		II			NA	NA	NA	NA	NA	NA		OpenSea	GGTTCACAAAGAACATTCCAGGTCTCTGGGTAACCAGGGAAATAAATGAAGGCTATGTCT[CG]GATTCAGAGGGTCTGCATGGACAGTTCCGAGTCTGGCTGTGTATTGACCATGGCTTTATG	CGGATTCAGAGGGTCTGCATGGACAGTTCCGAGTCTGGCTGTGTATTGAC	FRMD4A	NM_018027	Body				TRUE		10:13829737-13830619	Promoter_Associated				FRMD4A	ENST00000491869.1	3'UTR	chr10:13829845-13830075	3						TRUE		-0.0255976	-0.0343184	-0.0168768	0.146125
cg18800161	chr12	116971933	-	81665463	31663127	TTCTCCCCCCAAATTTTCCCAAATATATCTACTCCAATTACAACTAAACA	TTCTCCCCCCAAATTTTCCCGAATATATCTACTCCGATTACAACTAAACG	I	C	Grn	NA	NA	NA	NA	NA	NA		OpenSea	TCCTCCTCCTCCTTCTCCCCCCAGGTTTTCCCGAATGTATCTACTCCGGTTACAACTAGA[CG]CGGCCCCTCCCCCACCTGCCTCCCCCCTTCCTTCCCTCGATCGTGGAGGGAGCGTTCTCT	TTCTCCCCCCAGGTTTTCCCGAATGTATCTACTCCGGTTACAACTAGACG	NCRNA00173;NCRNA00173	NR_027346;NR_027345	Body;Body				TRUE	12:115456287-115456396	12:116970684-116972294	Unclassified	LINC00173;LINC00173;LINC00173	ENST00000480237.1;ENST00000470091.1;ENST00000489452.1	5'UTR;5'UTR;5'UTR	LINC00173;LINC00173;LINC00173	ENST00000480237.1;ENST00000470091.1;ENST00000489452.1	5'UTR;5'UTR;5'UTR	chr12:116970825-116972070	3						TRUE		0.00706311	0.00462478	0.00950144	0.0466844
cg11099930	chr5	36876680	-	60771894	71685564	TCTAAAACATCAACAATACTAACAACATCCACAACCACCCTAAAAAAACA	TCTAAAACATCGACAATACTAACAACATCCACAACCGCCCTAAAAAAACG	I	A	Red	NA	NA	NA	NA	NA	NA	chr5:36875927-36877660	Island	GGCAAACGTCGCTCTGAAGCATCGACAATACTGGCAACATCCACAGCCGCCCTGAGGGGA[CG]GGCGTAGAGGAGAGCTGCCGCCTCCCGGCTGCTGGGCCCGGGTGCCGCGCGGCGCGGCCG	TCTGAAGCATCGACAATACTGGCAACATCCACAGCCGCCCTGAGGGGACG	NIPBL;NIPBL	NM_015384;NM_133433	TSS200;TSS200					5:36911716-36913494			CTD-2653M23.2;NIPBL;CTD-2653M23.2;NIPBL	ENST00000501714.1;ENST00000448238.2;ENST00000501714.1;ENST00000282516.8	3'UTR;TSS1500;1stExon;TSS200	CTD-2653M23.2;NIPBL;CTD-2653M23.2;NIPBL	ENST00000501714.1;ENST00000448238.2;ENST00000501714.1;ENST00000282516.8	3'UTR;TSS1500;1stExon;TSS200			chr5:36874625-36879276	6	chr5:36873814-36879262	6		TRUE		-0.0114187	-0.0154967	-0.00734064	0.0334744
[truncated: 4 more columns]
