# Supplementary material for: Differential methylation analysis in neuropathologically confirmed dementia with Lewy bodies
Source: Commun Biol. 2024 Jan 5;7:35. doi: 10.1038/s42003-023-05725-x (PMC10770032; doi:10.1038/s42003-023-05725-x)
Supplement: Supplementary file 6 — Supplementary Data 3 [file 42003_2023_5725_MOESM6_ESM.xlsx]

## Sheet: Sheet1
Supplementary Data 3. Differentially methylated probes and regions previously associated with DLB, Parkinson's disease and Alzheimer's disease
Previously Reported Differentially Methylated Probes					Summary Statistics (This Study)
Probe_ID	Chr.	Position (hg19)	Overlapping Genes	Source	Delta Beta	CI.L	CI.R	P.Value	adj.P.Val
cg01920334	chr21	48087978	-	Pihlstrøm L, et al. (PMID: 35995800)	0.00219763	-0.00597554	0.0103708	0.597356	1
cg06653480	chr22	45034765	-	Pihlstrøm L, et al. (PMID: 35995800)	-0.00497094	-0.0127985	0.0028566	0.212574	1
cg19772267	chr14	63754790	RHOJ	Pihlstrøm L, et al. (PMID: 35995800)	0.000999652	-0.00326111	0.00526042	0.64486	1
cg07837822	chr13	109740415	MYO16	Pihlstrøm L, et al. (PMID: 35995800)	-0.00410815	-0.0102387	0.00202246	0.188456	1
cg07107199	chr1	205215911	TMCC2	Pihlstrøm L, et al. (PMID: 35995800)	-0.00191785	-0.00613354	0.00229784	0.371647	1
cg14511218	chr10	6962843	-	Pihlstrøm L, et al. (PMID: 35995800)	-0.00353396	-0.0167379	0.00966994	0.599044	1
cg02673002	chr11	74459317	RNF169	Pihlstrøm L, et al. (PMID: 35995800)	-0.000575444	-0.00479372	0.00364284	0.788685	1
cg04147843	chr11	32085613	-	Pihlstrøm L, et al. (PMID: 35995800)	0.00181126	-0.0051871	0.00880963	0.611152	1
cg15586054	chr6	166072030	PDE10A	Pihlstrøm L, et al. (PMID: 35995800)	0.000610066	-0.00124486	0.002465	0.518262	1
cg16821230	chr3	53647443	CACNA1D	Pihlstrøm L, et al. (PMID: 35995800)	1.21534e-05	-0.00153137	0.00155567	0.987657	1
cg09985192	chr14	32797255	AKAP6	Pihlstrøm L, et al. (PMID: 35995800)	0.00620316	-0.00467632	0.0170826	0.262982	1
cg11700456	chr12	1849881	ADIPOR2	Pihlstrøm L, et al. (PMID: 35995800)	-0.00686381	-0.0128145	-0.000913107	0.0238908	1
cg19793404	chr3	87842899	-	Pihlstrøm L, et al. (PMID: 35995800)	-0.000948894	-0.0100071	0.00810928	0.836933	1
cg22516725	chr16	79071140	WWOX	Pihlstrøm L, et al. (PMID: 35995800)	-0.00173673	-0.00407922	0.000605763	0.145744	1
cg11883790	chr3	194877106	C3orf21	Pihlstrøm L, et al. (PMID: 35995800)	-0.00158545	-0.00456261	0.00139171	0.295747	1
cg23793336	chr4	172509909	-	Pihlstrøm L, et al. (PMID: 35995800)	0.00540587	-0.00971439	0.0205261	0.482528	1
cg16701863	chr9	116884213	-	Pihlstrøm L, et al. (PMID: 35995800)	0.00165687	-0.00882275	0.0121365	0.756086	1
cg04011470	chr8	22079330	PHYHIP	Pihlstrøm L, et al. (PMID: 35995800)	0.00908683	-0.00868906	0.0268627	0.315507	1
cg19898425	chr14	105782464	BRF1;PACS2	Pihlstrøm L, et al. (PMID: 35995800)	-0.00672286	-0.0146133	0.00116753	0.0947069	1
cg13115910	chr1	55840880	-	Pihlstrøm L, et al. (PMID: 35995800)	0.00208687	-0.0021184	0.00629213	0.329839	1
cg13560398	chr4	129703692	-	Pihlstrøm L, et al. (PMID: 35995800)	0.00454376	-0.000566716	0.00965425	0.0812438	1
cg25790120	chr12	53086242	KRT77	Pihlstrøm L, et al. (PMID: 35995800)	-0.000220166	-0.00345002	0.00300969	0.893457	1
cg05516842	chr2	25551630	DNMT3A;MIR1301	Pihlstrøm L, et al. (PMID: 35995800)	0.00215574	-0.00233101	0.00664248	0.345434	1
cg13986157	chr3	186060255	DGKG	Pihlstrøm L, et al. (PMID: 35995800)	-0.00125918	-0.00317704	0.00065869	0.197531	1
cg20461538	chr1	149858558	HIST2H2BE	Nasamran AC, et al. (PMID: 33665346)	0.000275598	-0.00324292	0.00379412	0.877692	1
cg01840575	chr2	38977957	SRSF7	Nasamran AC, et al. (PMID: 33665346)	0.00130813	-0.00471252	0.00732877	0.669489	1
cg00111253	chr17	62502038	CEP95	Nasamran AC, et al. (PMID: 33665346)	-0.0035955	-0.0119326	0.00474161	0.397018	1
cg19568834	chr20	34252926	CPNE1	Nasamran AC, et al. (PMID: 33665346)	-0.000730025	-0.00540028	0.00394023	0.758762	1
cg26483432	chr1	149815043	HIST2H2AA3	Nasamran AC, et al. (PMID: 33665346)	-0.00379536	-0.00711649	-0.000474235	0.0252109	1
cg19249461	chr2	101618745	RPL31	Nasamran AC, et al. (PMID: 33665346)	0.000702152	-0.00425693	0.00566123	0.780874	1
cg07003055	chr20	3776921	CDC25B	Nasamran AC, et al. (PMID: 33665346)	0.00192553	-0.00447918	0.00833023	0.554808	1
cg22167839	chr7	35840133	SEPT7	Nasamran AC, et al. (PMID: 33665346)	0.00200632	-0.00209455	0.00610719	0.336705	1
cg26236440	chr2	113341947	CHCHD5	Nasamran AC, et al. (PMID: 33665346)	-0.00229443	-0.00979766	0.0052088	0.548053	1
cg04939302	chr2	30213458	-	Nasamran AC, et al. (PMID: 33665346)	0.000962174	-0.0011932	0.00311755	0.380667	1
cg00657871	chr1	85156634	SSX2IP	Nasamran AC, et al. (PMID: 33665346)	0.00740671	0.000898872	0.0139145	0.0258097	1
cg24968017	chr2	178483516	TTC30A	Nasamran AC, et al. (PMID: 33665346)	-0.0016693	-0.00569499	0.00235639	0.415428	1
cg10203523	chr4	6711606	MRFAP1L1	Nasamran AC, et al. (PMID: 33665346)	0.00103026	-0.00287182	0.00493235	0.603988	1
cg26473844	chr5	37834909	GDNF	Nasamran AC, et al. (PMID: 33665346)	-0.00221921	-0.00683814	0.00239973	0.345442	1
cg21767703	chr1	236444768	ERO1LB	Nasamran AC, et al. (PMID: 33665346)	0.000115722	-0.00439164	0.00462308	0.959768	1
cg11499166	chr3	51707791	TEX264	Nasamran AC, et al. (PMID: 33665346)	0.00367353	-0.00541133	0.0127584	0.427103	1
cg21498459	chr20	49547967	ADNP	Nasamran AC, et al. (PMID: 33665346)	-0.00301873	-0.00963939	0.00360193	0.370573	1
cg21752471	chr5	133861794	PHF15	Nasamran AC, et al. (PMID: 33665346)	-0.000847885	-0.00547331	0.00377754	0.718745	1
cg08357601	chr4	71554472	UTP3	Nasamran AC, et al. (PMID: 33665346)	0.00198518	-0.00196227	0.00593263	0.323406	1
cg04956913	chr6	30712436	IER3	Nasamran AC, et al. (PMID: 33665346)	-0.00515444	-0.0121336	0.00182474	0.147299	1
cg14634247	chr11	107728952	SLC35F2	Nasamran AC, et al. (PMID: 33665346)	-0.000307461	-0.00411477	0.00349985	0.873932	1
cg22037798	chr1	231473786	EXOC8	Nasamran AC, et al. (PMID: 33665346)	0.00180263	-0.00341767	0.00702292	0.497602	1
cg01458961	chr4	102269425	PPP3CA	Nasamran AC, et al. (PMID: 33665346)	-0.000750846	-0.00657463	0.00507294	0.800032	1
cg05143088	chr6	75994128	TMEM30A	Nasamran AC, et al. (PMID: 33665346)	-0.00750996	-0.0151344	0.000114487	0.0535233	1
cg08908148	chr7	39606013	YAE1D1	Nasamran AC, et al. (PMID: 33665346)	-0.000478436	-0.00602878	0.00507191	0.865513	1
cg09310854	chr4	144106081	USP38	Nasamran AC, et al. (PMID: 33665346)	0.00109522	-0.00606985	0.00826028	0.763939	1
cg16983861	chr10	91061510	IFIT2;LIPA	Shao X, et al. (PMID: 36418427)	0.00596009	-0.00647765	0.0183978	0.346712	1
cg02688348	chr11	57103429	SSRP1	Shao X, et al. (PMID: 36418427)	0.00169952	-0.00127732	0.00467636	0.262362	1
cg18092614	chr17	40729792	PSMC3IP	Shao X, et al. (PMID: 36418427)	-0.00317503	-0.0166225	0.0102725	0.642766	1
cg12360373	chr16	28834065	ATXN2L;RP11-1348G14.5	Shao X, et al. (PMID: 36418427)	0.000561464	-0.00228693	0.00340986	0.698566	1
cg21832068	chr4	14889868	LINC00504	Shao X, et al. (PMID: 36418427)	0.00201999	-0.00464733	0.00868732	0.551751	1
cg03654430	chr10	91174411	LIPA;IFIT5	Shao X, et al. (PMID: 36418427)	0.000663788	-0.00293832	0.00426589	0.717324	1
cg04413320	chr13	58208929	PCDH17	Shao X, et al. (PMID: 36418427)	-0.00285027	-0.00959912	0.00389858	0.406858	1
cg00153368	chr11	57996423	OR10Q1	Shao X, et al. (PMID: 36418427)	-0.0025564	-0.0102982	0.00518543	0.516588	1
cg21752471	chr5	133861794	PHF15	Shao X, et al. (PMID: 36418427)	-0.000847885	-0.00547331	0.00377754	0.718745	1
cg17232014	chr12	13153193	HEBP1;HTR7P1;RP11-377D9.3	Shao X, et al. (PMID: 36418427)	0.00285493	-0.00137245	0.0070823	0.185032	1
cg07413941	chr2	149894969	LYPD6B	Shao X, et al. (PMID: 36418427)	-0.000741121	-0.00203606	0.000553815	0.261188	1
cg09781944	chr4	20254519	SLIT2	Shao X, et al. (PMID: 36418427)	0.0059236	-0.00265557	0.0145028	0.175409	1
cg03310027	chr15	43941072	CATSPER2;PPIP5K1;CKMT1A;STRC	Shao X, et al. (PMID: 36418427)	0.00769855	0.00137358	0.0140235	0.0171818	1
cg22446331	chr18	19750865	GATA6	Shao X, et al. (PMID: 36418427)	0.000746357	-0.00322052	0.00471324	0.711652	1
cg13645001	chr12	22199579	-	Shao X, et al. (PMID: 36418427)	0.000354858	-0.0057573	0.00646702	0.909182	1
cg00973947	chr3	143692255	C3orf58	Shao X, et al. (PMID: 36418427)	0.00405722	-0.00185793	0.00997237	0.178272	1
cg25882591	chr17	405178	RP5-1029F21.3	Shao X, et al. (PMID: 36418427)	0.00272821	-0.000862073	0.00631849	0.135988	1
cg03775372	chr10	13830045	FRMD4A	Smith R, et al. (PMID: 34112773)	-0.0196675	-0.0273952	-0.0119398	8.51904e-07	0.620354
cg08230957	chr19	39087186	MAP4K1;MAP4K1	Smith R, et al. (PMID: 34112773)	-0.00590095	-0.00997129	-0.0018306	0.00459971	1
cg23489038	chr12	111619190	CUX2	Smith R, et al. (PMID: 34112773)	-0.0094446	-0.016309	-0.0025802	0.00712813	1
cg01111041	chr6	32121055	PPT2;PRRT1;PPT2	Smith R, et al. (PMID: 34112773)	-0.00152538	-0.00266184	-0.000388917	0.00865102	1
cg05417607	chr17	1373605	MYO1C;MYO1C;MYO1C	Smith R, et al. (PMID: 34112773)	0.000677478	0.000137643	0.00121731	0.0140398	1
cg12461930	chr1	228345378	GJC2	Smith R, et al. (PMID: 34112773)	0.00579645	0.000834772	0.0107581	0.0221567	1
cg03169557	chr16	89598950	SPG7;SPG7	Smith R, et al. (PMID: 34112773)	-0.00103342	-0.00199606	-7.07751e-05	0.0354415	1
cg15066489	chr3	121613396	SLC15A2;SLC15A2	Smith R, et al. (PMID: 34112773)	-0.00450029	-0.00880389	-0.000196697	0.0404548	1
cg25432336	chr2	20648580	RHOB;RHOB	Smith R, et al. (PMID: 34112773)	-0.00316778	-0.00622457	-0.000110988	0.0422794	1
cg25018458	chr17	980014	ABR;ABR;ABR	Smith R, et al. (PMID: 34112773)	0.00236755	7.15472e-05	0.00466356	0.0433081	1
cg20225999	chr2	218843435	-	Smith R, et al. (PMID: 34112773)	-0.00615463	-0.01214	-0.000169253	0.0438938	1
cg07018107	chr8	129162406	MIR1208	Smith R, et al. (PMID: 34112773)	0.00209343	3.34959e-05	0.00415337	0.0464068	1
cg23968456	chr10	73521631	CDH23;C10orf54	Smith R, et al. (PMID: 34112773)	0.00052841	-7.91249e-06	0.00106473	0.0534599	1
cg07207652	chr17	45798257	-	Smith R, et al. (PMID: 34112773)	0.0219865	-0.000369762	0.0443427	0.0538922	1
cg06724693	chr1	3010896	PRDM16;PRDM16	Smith R, et al. (PMID: 34112773)	-0.0269634	-0.0574082	0.00348145	0.0824303	1
cg07823492	chr17	46608099	HOXB1	Smith R, et al. (PMID: 34112773)	-0.00235866	-0.0051032	0.000385887	0.0918975	1
cg08140459	chr14	75086513	-	Smith R, et al. (PMID: 34112773)	0.00363171	-0.000684093	0.00794752	0.0988457	1
cg13935577	chr12	107974897	BTBD11;BTBD11	Smith R, et al. (PMID: 34112773)	0.0124628	-0.00255107	0.0274767	0.103486	1
cg26360402	chr14	105973994	-	Smith R, et al. (PMID: 34112773)	0.00783841	-0.00178531	0.0174621	0.110112	1
cg13305951	chr17	19314618	RNF112;RNF112	Smith R, et al. (PMID: 34112773)	-0.00239498	-0.00534932	0.00055936	0.111787	1
cg08486903	chr7	98739496	SMURF1;SMURF1	Smith R, et al. (PMID: 34112773)	-0.00438135	-0.00984666	0.00108397	0.115809	1
cg06635946	chr22	46470016	-	Smith R, et al. (PMID: 34112773)	-0.00136549	-0.00307276	0.000341789	0.116653	1
cg08433504	chr15	39872071	THBS1	Smith R, et al. (PMID: 34112773)	0.00632686	-0.00183609	0.0144898	0.12836	1
cg01964852	chr7	27146262	HOXA3;HOXA3;HOXA3	Smith R, et al. (PMID: 34112773)	0.00200158	-0.000603664	0.00460682	0.131725	1
cg00921266	chr7	27153663	HOXA3;HOXA3;HOXA3	Smith R, et al. (PMID: 34112773)	0.00640835	-0.00208011	0.0148968	0.138543	1
cg21683390	chr18	13259088	C18orf1;C18orf1	Smith R, et al. (PMID: 34112773)	0.00251019	-0.000828231	0.00584861	0.140134	1
cg18264562	chr1	26253412	-	Smith R, et al. (PMID: 34112773)	-0.00229942	-0.00540175	0.000802904	0.145857	1
cg00979931	chr11	72533664	ATG16L2	Smith R, et al. (PMID: 34112773)	0.00468489	-0.00164397	0.0110138	0.146373	1
cg20864214	chr11	73054121	ARHGEF17	Smith R, et al. (PMID: 34112773)	-0.00236561	-0.00561232	0.000881099	0.1528	1
cg09809672	chr1	236557682	EDARADD;EDARADD;EDARADD	Smith R, et al. (PMID: 34112773)	0.0105937	-0.0040272	0.0252146	0.155094	1
cg11859982	chr7	127907529	-	Smith R, et al. (PMID: 34112773)	0.00231148	-0.000922564	0.00554552	0.160755	1
cg13579486	chr20	39314091	-	Smith R, et al. (PMID: 34112773)	0.00120253	-0.00048264	0.0028877	0.16142	1
cg27409802	chr3	188664928	-	Smith R, et al. (PMID: 34112773)	0.0038858	-0.00157685	0.00934846	0.162746	1
cg00682096	chr17	46672924	LOC404266;LOC404266;LOC404266;LOC404266;LOC404266	Smith R, et al. (PMID: 34112773)	0.00321857	-0.00140635	0.00784349	0.172031	1
cg11236550	chr1	167090757	DUSP27	Smith R, et al. (PMID: 34112773)	-0.0025903	-0.00633749	0.00115689	0.174911	1
cg04587220	chr19	1071208	HMHA1	Smith R, et al. (PMID: 34112773)	-0.00837702	-0.0207356	0.0039816	0.183424	1
cg25426302	chr6	32120826	PPT2;PRRT1;PPT2	Smith R, et al. (PMID: 34112773)	-0.00124328	-0.00308739	0.00060083	0.185782	1
cg15645660	chr1	55247356	TTC22	Smith R, et al. (PMID: 34112773)	0.00611378	-0.00308938	0.0153169	0.192295	1
cg01478234	chr12	107975299	BTBD11;BTBD11	Smith R, et al. (PMID: 34112773)	-0.00640967	-0.0160978	0.00327849	0.194115	1
cg17965690	chr19	10736049	SLC44A2;SLC44A2	Smith R, et al. (PMID: 34112773)	-0.00333594	-0.00840465	0.00173277	0.196448	1
cg22507723	chr12	58131768	AGAP2;AGAP2	Smith R, et al. (PMID: 34112773)	0.0014547	-0.000773799	0.00368319	0.200119	1
cg24075175	chr11	128560240	-	Smith R, et al. (PMID: 34112773)	0.00212293	-0.0011476	0.00539345	0.202649	1
cg17970299	chr12	54772804	ZNF385A;ZNF385A;ZNF385A	Smith R, et al. (PMID: 34112773)	0.00347492	-0.00188563	0.00883547	0.203253	1
cg13390284	chr1	65531864	-	Smith R, et al. (PMID: 34112773)	-0.00118275	-0.00302247	0.000656972	0.206995	1
cg07883124	chr13	113634042	MCF2L;MCF2L	Smith R, et al. (PMID: 34112773)	0.0065215	-0.00365046	0.0166934	0.208246	1
cg03308399	chr7	27146237	HOXA3;HOXA3;HOXA3	Smith R, et al. (PMID: 34112773)	0.00382245	-0.00215859	0.00980349	0.209688	1
cg08412913	chr16	85429522	-	Smith R, et al. (PMID: 34112773)	0.00301028	-0.00182529	0.00784585	0.221718	1
cg13847853	chr17	39696336	-	Smith R, et al. (PMID: 34112773)	-0.00262286	-0.00691449	0.00166877	0.230259	1
cg02237342	chr22	24823519	ADORA2A	Smith R, et al. (PMID: 34112773)	0.00135658	-0.000893962	0.00360712	0.236699	1
cg07623567	chr6	32909523	HLA-DMB	Smith R, et al. (PMID: 34112773)	0.0040374	-0.00267294	0.0107477	0.237563	1
cg24041556	chr19	10736059	SLC44A2;SLC44A2	Smith R, et al. (PMID: 34112773)	-0.00290248	-0.00776276	0.0019578	0.241072	1
cg08578641	chr9	34457440	C9orf25;DNAI1	Smith R, et al. (PMID: 34112773)	0.00246903	-0.00167098	0.00660904	0.241703	1
cg14109551	chr6	118903047	C6orf204;C6orf204	Smith R, et al. (PMID: 34112773)	-0.00161249	-0.00433192	0.00110695	0.244418	1
cg18581669	chr8	619965	ERICH1	Smith R, et al. (PMID: 34112773)	0.00179068	-0.00126185	0.00484321	0.249479	1
cg12562461	chr17	62778131	LOC146880;LOC146880	Smith R, et al. (PMID: 34112773)	0.00221763	-0.00157944	0.00601471	0.251568	1
cg06977285	chr7	18127468	-	Smith R, et al. (PMID: 34112773)	0.00207667	-0.00148457	0.00563791	0.252303	1
cg11601000	chr22	42348013	LOC339674	Smith R, et al. (PMID: 34112773)	-0.00164395	-0.00451152	0.00122362	0.260383	1
cg14103343	chr19	49220223	MAMSTR;MAMSTR	Smith R, et al. (PMID: 34112773)	-0.00169859	-0.00466473	0.00126756	0.260908	1
cg18680977	chr7	27155039	HOXA3;HOXA3;HOXA3	Smith R, et al. (PMID: 34112773)	-0.00277425	-0.00768218	0.00213368	0.26711	1
cg11724984	chr12	121890864	KDM2B;KDM2B	Smith R, et al. (PMID: 34112773)	0.00197803	-0.00153872	0.00549478	0.269481	1
cg23829949	chr1	244214679	ZNF238;ZNF238	Smith R, et al. (PMID: 34112773)	0.00142467	-0.00113598	0.00398533	0.274692	1
cg12695465	chr6	10556147	GCNT2;GCNT2;GCNT2	Smith R, et al. (PMID: 34112773)	-0.00147056	-0.0041259	0.00118477	0.2769	1
cg23618477	chr6	169334872	-	Smith R, et al. (PMID: 34112773)	0.00480873	-0.00390907	0.0135265	0.278823	1
cg13076843	chr17	74475294	RHBDF2;RHBDF2	Smith R, et al. (PMID: 34112773)	-0.00163872	-0.00463394	0.00135649	0.282745	1
cg21399057	chr17	46631910	HOXB3	Smith R, et al. (PMID: 34112773)	0.00251407	-0.00213044	0.00715859	0.287884	1
cg20618448	chr19	49962324	ALDH16A1;ALDH16A1	Smith R, et al. (PMID: 34112773)	-0.00086658	-0.00249229	0.000759125	0.295285	1
cg25143652	chr20	62168670	PTK6;PTK6	Smith R, et al. (PMID: 34112773)	0.00196133	-0.00177179	0.00569444	0.302272	1
cg22962123	chr7	27153605	HOXA3;HOXA3;HOXA3;HOXA3	Smith R, et al. (PMID: 34112773)	-0.00423552	-0.0123619	0.0038909	0.306132	1
cg00147172	chr22	46423604	-	Smith R, et al. (PMID: 34112773)	0.00072075	-0.000666078	0.00210758	0.307517	1
cg12305431	chr7	27157855	HOXA3;HOXA3	Smith R, et al. (PMID: 34112773)	0.00313552	-0.00303917	0.0093102	0.318719	1
cg16129132	chr11	3182119	OSBPL5;OSBPL5;OSBPL5	Smith R, et al. (PMID: 34112773)	0.00166065	-0.00169971	0.00502101	0.331849	1
cg01419713	chr8	42038135	PLAT;PLAT	Smith R, et al. (PMID: 34112773)	-0.00535077	-0.0163121	0.0056106	0.337787	1
cg05810363	chr17	74475270	RHBDF2;RHBDF2	Smith R, et al. (PMID: 34112773)	0.000235011	-0.000260352	0.000730374	0.35153	1
cg06093152	chr1	212662017	-	Smith R, et al. (PMID: 34112773)	0.00370846	-0.00411766	0.0115346	0.352104	1
cg17104258	chr1	167090646	DUSP27	Smith R, et al. (PMID: 34112773)	-0.000368562	-0.00114786	0.000410742	0.353038	1
cg04222409	chr21	47851621	PCNT	Smith R, et al. (PMID: 34112773)	-0.00542067	-0.0169668	0.00612543	0.356564	1
cg03672272	chr22	46470191	-	Smith R, et al. (PMID: 34112773)	-0.00328349	-0.0103225	0.00375556	0.359655	1
cg20733077	chr13	50700845	DLEU2	Smith R, et al. (PMID: 34112773)	-0.00335752	-0.0106231	0.00390808	0.364154	1
cg02674693	chr11	45109122	-	Smith R, et al. (PMID: 34112773)	-0.00409465	-0.0129713	0.004782	0.365014	1
cg20991420	chr2	173061715	-	Smith R, et al. (PMID: 34112773)	-0.00296399	-0.00945036	0.00352238	0.369524	1
cg10667895	chr2	102577876	-	Smith R, et al. (PMID: 34112773)	-0.00433184	-0.0138223	0.00515861	0.370063	1
cg12307200	chr3	188664632	-	Smith R, et al. (PMID: 34112773)	0.00256704	-0.00317641	0.00831048	0.380088	1
cg06800235	chr1	7692367	CAMTA1	Smith R, et al. (PMID: 34112773)	-0.0014065	-0.00456937	0.00175637	0.382499	1
cg09490371	chr2	233253024	ECEL1P2	Smith R, et al. (PMID: 34112773)	-0.00377404	-0.0123576	0.0048095	0.387876	1
cg07349815	chr3	123751269	-	Smith R, et al. (PMID: 34112773)	-0.00131099	-0.00429752	0.00167554	0.388649	1
cg12864235	chr5	27038782	CDH9	Smith R, et al. (PMID: 34112773)	-0.00117301	-0.00387375	0.00152773	0.393675	1
cg22552736	chr9	132258136	-	Smith R, et al. (PMID: 34112773)	0.00130074	-0.00174246	0.00434394	0.401231	1
cg08087102	chr12	108976666	-	Smith R, et al. (PMID: 34112773)	0.00116979	-0.0016094	0.00394898	0.40844	1
cg02124912	chr1	202091933	GPR37L1	Smith R, et al. (PMID: 34112773)	-0.00293866	-0.00992394	0.00404661	0.408681	1
cg25015038	chr14	89604062	-	Smith R, et al. (PMID: 34112773)	0.00375692	-0.00518821	0.012702	0.409458	1
cg06116248	chr16	66515363	BEAN	Smith R, et al. (PMID: 34112773)	0.00239438	-0.00342977	0.00821853	0.419427	1
cg17824906	chr12	1700011	FBXL14	Smith R, et al. (PMID: 34112773)	0.00291259	-0.00419237	0.0100175	0.420756	1
cg10570158	chr11	19546133	NAV2	Smith R, et al. (PMID: 34112773)	0.0103902	-0.0155683	0.0363487	0.431797	1
cg26884773	chr1	235256863	-	Smith R, et al. (PMID: 34112773)	0.00417097	-0.00640123	0.0147432	0.438423	1
cg10045881	chr1	111770291	CHI3L2;CHI3L2;CHI3L2;CHI3L2	Smith R, et al. (PMID: 34112773)	0.00290349	-0.00449698	0.010304	0.44096	1
cg17693222	chr8	42033472	PLAT;PLAT	Smith R, et al. (PMID: 34112773)	0.00210463	-0.0032722	0.00748147	0.442023	1
cg17319795	chr14	93170808	LGMN;LGMN	Smith R, et al. (PMID: 34112773)	0.000946814	-0.00152126	0.00341489	0.451167	1
cg14010720	chr20	62168878	PTK6	Smith R, et al. (PMID: 34112773)	0.000733496	-0.00119616	0.00266315	0.455312	1
cg07061298	chr7	27153847	HOXA3;HOXA3;HOXA3	Smith R, et al. (PMID: 34112773)	0.0014943	-0.00248003	0.00546862	0.460223	1
cg05109569	chr7	27146430	HOXA3;HOXA3;HOXA3	Smith R, et al. (PMID: 34112773)	0.00277549	-0.00463714	0.0101881	0.462084	1
cg15601264	chr17	54864697	-	Smith R, et al. (PMID: 34112773)	0.00270533	-0.00477721	0.0101879	0.477612	1
cg11964461	chr5	179606623	RASGEF1C	Smith R, et al. (PMID: 34112773)	-0.00137032	-0.00522698	0.00248634	0.485241	1
cg02803819	chr7	27141067	HOXA2	Smith R, et al. (PMID: 34112773)	-0.000565956	-0.0021695	0.00103759	0.488157	1
cg12163800	chr17	74475355	RHBDF2;RHBDF2	Smith R, et al. (PMID: 34112773)	0.000355591	-0.000656283	0.00136746	0.490034	1
cg17775899	chr7	27179426	-	Smith R, et al. (PMID: 34112773)	0.00214886	-0.00404335	0.00834108	0.49547	1
cg13280041	chr6	138866865	NHSL1	Smith R, et al. (PMID: 34112773)	-0.00351811	-0.0138189	0.00678264	0.502309	1
cg26757820	chr10	76349278	ADK;ADK	Smith R, et al. (PMID: 34112773)	-0.00093571	-0.00369645	0.00182504	0.505573	1
cg05851442	chr7	27153212	HOXA3;HOXA3;HOXA3	Smith R, et al. (PMID: 34112773)	-0.00292425	-0.0117443	0.00589579	0.514889	1
cg05731218	chr2	216769199	-	Smith R, et al. (PMID: 34112773)	0.000645265	-0.00131345	0.00260398	0.517571	1
cg09448088	chr13	113635690	MCF2L;MCF2L	Smith R, et al. (PMID: 34112773)	0.00205381	-0.00434468	0.00845231	0.528362	1
cg19240213	chr7	27163095	HOXA3	Smith R, et al. (PMID: 34112773)	0.00164635	-0.00357618	0.00686887	0.535764	1
cg12655542	chr2	20357306	-	Smith R, et al. (PMID: 34112773)	0.00128823	-0.00290829	0.00548474	0.546506	1
cg14852355	chr15	74238744	LOXL1	Smith R, et al. (PMID: 34112773)	-0.00107954	-0.00460685	0.00244777	0.547712	1
cg01353646	chr12	58132733	AGAP2;AGAP2	Smith R, et al. (PMID: 34112773)	-0.00150972	-0.00649218	0.00347274	0.551702	1
cg22904711	chr19	44278628	KCNN4	Smith R, et al. (PMID: 34112773)	0.000583231	-0.00137865	0.00254512	0.559241	1
cg10469774	chr11	44642932	-	Smith R, et al. (PMID: 34112773)	0.000864027	-0.00205706	0.00378511	0.561213	1
cg12476754	chr7	47344750	TNS3	Smith R, et al. (PMID: 34112773)	-0.00129401	-0.00581709	0.00322907	0.574118	1
cg01653446	chr14	20904169	KLHL33	Smith R, et al. (PMID: 34112773)	-0.00106018	-0.00490312	0.00278276	0.58786	1
cg06889108	chr5	173317342	CPEB4	Smith R, et al. (PMID: 34112773)	-0.00100951	-0.00469008	0.00267107	0.590023	1
cg04117801	chr17	46651867	HOXB3	Smith R, et al. (PMID: 34112773)	0.000595408	-0.00161186	0.00280268	0.596178	1
cg08659179	chr5	27038707	CDH9	Smith R, et al. (PMID: 34112773)	0.000770536	-0.00216653	0.0037076	0.606291	1
cg17006136	chr4	186559412	SORBS2;SORBS2;SORBS2;SORBS2;SORBS2;SORBS2;SORBS2;SORBS2	Smith R, et al. (PMID: 34112773)	-0.000582684	-0.00288224	0.00171687	0.618639	1
cg13313598	chr6	136672985	MAP7	Smith R, et al. (PMID: 34112773)	-0.000484321	-0.00247354	0.00150489	0.632432	1
cg27560367	chr13	114144049	DCUN1D2;TMCO3	Smith R, et al. (PMID: 34112773)	-0.000809096	-0.00415701	0.00253882	0.634953	1
cg18757087	chr5	173317332	CPEB4	Smith R, et al. (PMID: 34112773)	-0.000694635	-0.0036185	0.00222923	0.6407	1
cg14913610	chr12	9142341	KLRG1	Smith R, et al. (PMID: 34112773)	-0.000817207	-0.0042613	0.00262688	0.641116	1
cg01105418	chr1	244214593	ZNF238;ZNF238	Smith R, et al. (PMID: 34112773)	-0.000871977	-0.00454712	0.00280317	0.641137	1
cg04917446	chr17	46699073	HOXB9	Smith R, et al. (PMID: 34112773)	-0.000226682	-0.00119967	0.000746309	0.647177	1
cg19411952	chr8	61936514	-	Smith R, et al. (PMID: 34112773)	0.000864871	-0.00284843	0.00457817	0.647266	1
cg01666652	chr14	22987689	-	Smith R, et al. (PMID: 34112773)	-0.00151753	-0.00828099	0.00524592	0.659363	1
cg06811467	chr1	154299179	ATP8B2;ATP8B2	Smith R, et al. (PMID: 34112773)	0.000498947	-0.00172826	0.00272615	0.65986	1
cg16988611	chr10	82224946	TSPAN14;TSPAN14	Smith R, et al. (PMID: 34112773)	0.00173959	-0.00619401	0.00967318	0.666638	1
cg01681367	chr16	29676071	SPN;SPN	Smith R, et al. (PMID: 34112773)	0.00184695	-0.00663578	0.0103297	0.668835	1
cg17400113	chr15	93617146	RGMA;RGMA;RGMA;RGMA;RGMA;RGMA;RGMA	Smith R, et al. (PMID: 34112773)	0.0035743	-0.0130635	0.0202121	0.672989	1
cg22088368	chr22	37404888	C22orf33;C22orf33	Smith R, et al. (PMID: 34112773)	-0.000852645	-0.00484061	0.00313532	0.67446	1
cg02106682	chr7	27184461	HOXA5	Smith R, et al. (PMID: 34112773)	0.00111321	-0.00413851	0.00636494	0.677092	1
cg15911153	chr5	138730783	LOC389333;LOC389333	Smith R, et al. (PMID: 34112773)	-0.0026117	-0.0150273	0.00980387	0.679413	1
cg00215182	chr1	22979495	C1QB	Smith R, et al. (PMID: 34112773)	-0.000944523	-0.0054733	0.00358425	0.682	1
cg22957360	chr10	101282572	-	Smith R, et al. (PMID: 34112773)	-0.00047142	-0.00281641	0.00187357	0.692881	1
cg06305891	chr3	195897904	-	Smith R, et al. (PMID: 34112773)	0.00039015	-0.00155092	0.00233122	0.692932	1
cg04301614	chr4	37585993	C4orf19;C4orf19;C4orf19	Smith R, et al. (PMID: 34112773)	0.000684	-0.00280065	0.00416865	0.699769	1
cg23201812	chr11	34771918	-	Smith R, et al. (PMID: 34112773)	0.00209812	-0.00863585	0.0128321	0.700968	1
cg12897164	chr8	124529273	FBXO32;FBXO32	Smith R, et al. (PMID: 34112773)	-0.000542798	-0.00333061	0.00224501	0.702077	1
cg09596958	chr12	58132105	AGAP2;AGAP2	Smith R, et al. (PMID: 34112773)	-0.00149991	-0.00924821	0.00624838	0.703715	1
cg05783384	chr2	218843735	-	Smith R, et al. (PMID: 34112773)	0.000946658	-0.00396197	0.00585528	0.704771	1
cg14430943	chr7	155556652	RBM33	Smith R, et al. (PMID: 34112773)	0.00245859	-0.0103251	0.0152423	0.705549	1
cg02226192	chr16	89461734	ANKRD11	Smith R, et al. (PMID: 34112773)	-0.00056035	-0.00356752	0.00244682	0.714301	1
cg26022064	chr7	98739782	SMURF1;SMURF1	Smith R, et al. (PMID: 34112773)	0.00128218	-0.00561171	0.00817607	0.714815	1
cg04252044	chr3	188664747	-	Smith R, et al. (PMID: 34112773)	0.00160256	-0.00719357	0.0103987	0.720391	1
cg08262220	chr1	2995506	PRDM16;PRDM16	Smith R, et al. (PMID: 34112773)	-0.00190737	-0.0127257	0.00891097	0.729054	1
cg17881200	chr7	27138850	-	Smith R, et al. (PMID: 34112773)	-0.000419262	-0.0028112	0.00197268	0.730571	1
cg17907520	chr15	31680189	-	Smith R, et al. (PMID: 34112773)	0.000390353	-0.00194884	0.00272954	0.743023	1
cg02827029	chr12	121890907	KDM2B;KDM2B	Smith R, et al. (PMID: 34112773)	0.000232527	-0.00121483	0.00167988	0.752278	1
cg05923197	chr14	54418804	BMP4;BMP4;BMP4	Smith R, et al. (PMID: 34112773)	-0.00183175	-0.0134106	0.00974706	0.755946	1
cg21691065	chr1	2804835	-	Smith R, et al. (PMID: 34112773)	0.00107159	-0.00601009	0.00815326	0.766242	1
cg17746395	chr10	114706294	-	Smith R, et al. (PMID: 34112773)	-0.00176498	-0.0134904	0.00996043	0.767431	1
cg03568673	chr13	20796216	GJB6;GJB6;GJB6;GJB6	Smith R, et al. (PMID: 34112773)	0.000499374	-0.00286213	0.00386087	0.770387	1
cg09109520	chr16	57673258	GPR56;GPR56;GPR56;GPR56;GPR56;GPR56;GPR56;GPR56;GPR56	Smith R, et al. (PMID: 34112773)	0.000794622	-0.00457611	0.00616535	0.771293	1
cg09676376	chr12	54779077	ZNF385A;ZNF385A;ZNF385A	Smith R, et al. (PMID: 34112773)	0.000590405	-0.0034684	0.00464921	0.775039	1
cg01301319	chr7	27153580	HOXA3;HOXA3;HOXA3;HOXA3	Smith R, et al. (PMID: 34112773)	-0.000960393	-0.00801229	0.00609151	0.789029	1
cg01952185	chr5	134813213	-	Smith R, et al. (PMID: 34112773)	0.000860943	-0.00568478	0.00740666	0.796087	1
cg15610437	chr19	827821	AZU1	Smith R, et al. (PMID: 34112773)	0.00131583	-0.00889264	0.0115243	0.800079	1
cg02317313	chr12	122235206	LOC338799	Smith R, et al. (PMID: 34112773)	0.000358017	-0.0024835	0.00319953	0.804486	1
cg22090150	chr17	4098227	ANKFY1;ANKFY1	Smith R, et al. (PMID: 34112773)	0.000265024	-0.00195861	0.00248865	0.814855	1
cg09825979	chr7	27179432	-	Smith R, et al. (PMID: 34112773)	-0.000233961	-0.00223971	0.00177179	0.818732	1
cg01291088	chr16	67687648	RLTPR	Smith R, et al. (PMID: 34112773)	-0.000724231	-0.00784982	0.00640136	0.841721	1
cg16087093	chr5	169533347	FOXI1;FOXI1	Smith R, et al. (PMID: 34112773)	0.000127593	-0.00112817	0.00138335	0.84177	1
cg04147621	chr21	47856020	PCNT	Smith R, et al. (PMID: 34112773)	0.000355923	-0.00314984	0.00386169	0.841894	1
cg05157625	chr14	93153553	RIN3	Smith R, et al. (PMID: 34112773)	0.000509131	-0.00467141	0.00568968	0.846888	1
cg05066959	chr8	41519308	ANK1;ANK1;ANK1;ANK1;ANK1;ANK1;ANK1;MIR486;ANK1	Smith R, et al. (PMID: 34112773)	0.000578743	-0.00573	0.00688749	0.856964	1
cg14216068	chr7	27146445	HOXA3;HOXA3;HOXA3	Smith R, et al. (PMID: 34112773)	0.000509801	-0.00524506	0.00626466	0.861826	1
cg24761525	chr17	46651745	HOXB3;HOXB3	Smith R, et al. (PMID: 34112773)	0.000370721	-0.00392909	0.00467053	0.865484	1
cg10976218	chr13	114880761	RASA3	Smith R, et al. (PMID: 34112773)	-0.00051601	-0.00658533	0.00555331	0.867336	1
cg19803550	chr17	1637391	WDR81;WDR81;WDR81;WDR81	Smith R, et al. (PMID: 34112773)	-0.000117032	-0.00153581	0.00130175	0.871251	1
cg12234455	chr19	49220235	MAMSTR;MAMSTR	Smith R, et al. (PMID: 34112773)	-0.000243412	-0.00327206	0.00278524	0.874529	1
cg26002218	chr14	103986227	CKB	Smith R, et al. (PMID: 34112773)	-0.000348175	-0.00482365	0.0041273	0.878515	1
cg23859635	chr2	42795262	MTA3	Smith R, et al. (PMID: 34112773)	-0.000213265	-0.00325522	0.00282869	0.890441	1
cg12309456	chr17	74475402	RHBDF2;RHBDF2	Smith R, et al. (PMID: 34112773)	6.26907e-05	-0.000891285	0.00101667	0.897266	1
cg01753263	chr5	171879957	SH3PXD2B	Smith R, et al. (PMID: 34112773)	-0.0001537	-0.00254705	0.00223964	0.899591	1
cg13879455	chr12	58133008	AGAP2;AGAP2	Smith R, et al. (PMID: 34112773)	-0.00020515	-0.00357478	0.00316448	0.904784	1
cg24524285	chr11	64405919	NRXN2;NRXN2;NRXN2	Smith R, et al. (PMID: 34112773)	-0.00013531	-0.00241852	0.0021479	0.907305	1
cg13455960	chr15	93617134	RGMA;RGMA;RGMA;RGMA;RGMA;RGMA;RGMA	Smith R, et al. (PMID: 34112773)	-0.0005487	-0.0100468	0.00894938	0.90963	1
cg00621289	chr21	47855916	PCNT	Smith R, et al. (PMID: 34112773)	0.000159714	-0.00281246	0.00313189	0.915915	1
cg06784824	chr11	47376985	SPI1;SPI1	Smith R, et al. (PMID: 34112773)	-0.000240764	-0.00509859	0.00461707	0.922426	1
cg07522913	chr7	27150403	HOXA3;HOXA3;HOXA3	Smith R, et al. (PMID: 34112773)	0.000139422	-0.00280284	0.00308169	0.925822	1
cg24670552	chr13	110436780	IRS2	Smith R, et al. (PMID: 34112773)	0.00028572	-0.00577542	0.00634686	0.926206	1
cg25840926	chr2	20647987	RHOB;RHOB	Smith R, et al. (PMID: 34112773)	-0.000190588	-0.00430946	0.00392828	0.92756	1
cg03223072	chr10	116398913	ABLIM1;ABLIM1;ABLIM1	Smith R, et al. (PMID: 34112773)	-0.000133434	-0.0031437	0.00287684	0.930599	1
cg19863740	chr22	44576869	PARVG;PARVG;PARVG;PARVG;PARVG;PARVG;PARVG	Smith R, et al. (PMID: 34112773)	-0.000150826	-0.00437765	0.004076	0.944106	1
cg25389328	chr17	38222062	THRA;THRA	Smith R, et al. (PMID: 34112773)	-7.73334e-05	-0.00240335	0.00224868	0.947916	1
cg07264048	chr6	10556326	GCNT2;GCNT2;GCNT2	Smith R, et al. (PMID: 34112773)	0.000127209	-0.00389471	0.00414913	0.950448	1
cg08610901	chr7	3186766	-	Smith R, et al. (PMID: 34112773)	-0.000179187	-0.00588099	0.00552262	0.950765	1
cg04874795	chr16	86477638	-	Smith R, et al. (PMID: 34112773)	-3.77405e-05	-0.00139839	0.00132291	0.956539	1
cg04157161	chr17	7906847	GUCY2D	Smith R, et al. (PMID: 34112773)	0.000254907	-0.00905899	0.0095688	0.957116	1
cg15751131	chr7	140090416	SLC37A3;SLC37A3	Smith R, et al. (PMID: 34112773)	-0.000102897	-0.00423478	0.00402899	0.960975	1
cg23035449	chr15	90578555	ZNF710	Smith R, et al. (PMID: 34112773)	9.41812e-05	-0.00429599	0.00448435	0.966379	1
cg22952459	chr10	85932784	C10orf99	Smith R, et al. (PMID: 34112773)	0.000104673	-0.00520242	0.00541177	0.969088	1
cg16402452	chr12	58129855	AGAP2;AGAP2	Smith R, et al. (PMID: 34112773)	-4.01652e-05	-0.00209264	0.00201231	0.969329	1
cg13783444	chr14	75536434	FAM164C;FAM164C;FAM164C;FAM164C	Smith R, et al. (PMID: 34112773)	2.33894e-05	-0.00155372	0.00160049	0.976754	1
cg18535415	chr1	200983238	KIF21B	Smith R, et al. (PMID: 34112773)	-4.88985e-05	-0.00773965	0.00764186	0.990033	1
cg09502865	chr16	88600155	ZFPM1	Smith R, et al. (PMID: 34112773)	-3.70218e-05	-0.00662173	0.00654769	0.991186	1
cg23449541	chr21	47855893	PCNT	Smith R, et al. (PMID: 34112773)	1.16975e-05	-0.00245263	0.00247602	0.992559	1
cg15974867	chr11	69464012	CCND1	Smith R, et al. (PMID: 34112773)	1.57793e-05	-0.00576595	0.0057975	0.995722	1
Previously Reported Differentially Methylated Regions					This Study
Chr.	Start	End	Overlapping Genes	Source	Comment
chr12	133065724	133066762	FBRSL1	Nasamran AC, et al. (PMID: 33665346)	Region not identified in this study
chr6	160210606	160211577	TCP1	Nasamran AC, et al. (PMID: 33665346)	Region not identified in this study
chr1	231473529	231474257	SPRTN	Nasamran AC, et al. (PMID: 33665346)	Region not identified in this study
chr17	33759512	33760419	SLFN12	Nasamran AC, et al. (PMID: 33665346)	Region not identified in this study
chr4	187065336	187065955	FAM149A	Nasamran AC, et al. (PMID: 33665346)	Region not identified in this study
chr2	11295222	11295833	PQLC3	Nasamran AC, et al. (PMID: 33665346)	Region not identified in this study
chr10	102045829	102046263	BLOC1S2	Nasamran AC, et al. (PMID: 33665346)	Region not identified in this study
chr18	12377275	12378044	AFG3L2	Nasamran AC, et al. (PMID: 33665346)	Region not identified in this study
chr10	28821963	28822482	WAC	Nasamran AC, et al. (PMID: 33665346)	Region not identified in this study
chr12	109124361	109125017	CORO1C	Nasamran AC, et al. (PMID: 33665346)	Region not identified in this study
chr17	62502038	62502446	DDX5-CEP95	Nasamran AC, et al. (PMID: 33665346)	Region not identified in this study
chr2	38977756	38978194	SRSF7	Nasamran AC, et al. (PMID: 33665346)	Region not identified in this study
chr2	20424804	20425000	SDC1	Nasamran AC, et al. (PMID: 33665346)	Region not identified in this study
chr1	85156566	85156797	SSX2IP	Nasamran AC, et al. (PMID: 33665346)	Region not identified in this study
chr6	32144977	32146595	RNF5, AGPAT1	Shao X, et al. (PMID: 36418427)	Region not identified in this study
chr15	40544719	40545794	PAK6, C15orf56	Shao X, et al. (PMID: 36418427)	Region not identified in this study
chr10	91061114	91061844	IFIT2, LIPA	Shao X, et al. (PMID: 36418427)	Region not identified in this study
chr16	30366434	30366960	RP11-347C12.10, CD2BP2	Shao X, et al. (PMID: 36418427)	Region not identified in this study
chr17	40729397	40730125	PSMC3IP	Shao X, et al. (PMID: 36418427)	Region not identified in this study
chr20	57427145	57427942	GNAS	Shao X, et al. (PMID: 36418427)	Region not identified in this study
chr10	91174098	91174667	IFIT5, LIPA	Shao X, et al. (PMID: 36418427)	Region not identified in this study
chr14	23540583	23540892	ACIN1	Shao X, et al. (PMID: 36418427)	Region not identified in this study
chr5	1801141	1801482	MRPL36	Shao X, et al. (PMID: 36418427)	Region not identified in this study
chr15	43940866	43941072	STRC, CATSPER2	Shao X, et al. (PMID: 36418427)	Region not identified in this study
chr6	146136370	146136749	RP11-545I5.3	Shao X, et al. (PMID: 36418427)	Region not identified in this study
chr16	857575	857981	PRR25	Shao X, et al. (PMID: 36418427)	Region not identified in this study
chr2	128453107	128453484	-	Shao X, et al. (PMID: 36418427)	Region not identified in this study
chr2	72079275	72079609	-	Shao X, et al. (PMID: 36418427)	Region not identified in this study
chr11	57103160	57103491	SSRP1	Shao X, et al. (PMID: 36418427)	Region not identified in this study
chr21	35831870	35832008	KCNE1	Shao X, et al. (PMID: 36418427)	Region not identified in this study
chr8	110661012	110661079	SYBU	Shao X, et al. (PMID: 36418427)	Region not identified in this study
