# Supplementary material for: Differential methylation analysis in neuropathologically confirmed dementia with Lewy bodies
Source: Commun Biol. 2024 Jan 5;7:35. doi: 10.1038/s42003-023-05725-x (PMC10770032; doi:10.1038/s42003-023-05725-x)
Supplement: Supplementary file 7 — Supplementary Data 4 [file 42003_2023_5725_MOESM7_ESM.xlsx]

## Sheet: Fig.2
Data Source for Figure 2: Beta values for the seven differentially methylated probes.
SampleID	cg04866173	cg06951630	cg24435966	cg11099930	cg16086807	cg18800161	cg16250093	sampleType
1	0.184615	0.875322	0.311365	0.0291755	0.730174	0.0379557	0.914324	DLB
2	0.208841	0.900726	0.345889	0.0364645	0.654805	0.0506945	0.901208	Control
3	0.154349	0.900516	0.206769	0.033853	0.683892	0.0441753	0.876893	DLB
4	0.154131	0.894254	0.22254	0.0437895	0.649462	0.0436024	0.903636	DLB
5	0.231618	0.901342	0.277649	0.0294009	0.726641	0.0755962	0.913019	Control
6	0.16892	0.889491	0.266758	0.0259858	0.745252	0.0572283	0.899369	DLB
7	0.215022	0.904096	0.313492	0.0323567	0.783451	0.0547749	0.901558	Control
8	0.211314	0.905951	0.243127	0.0309583	0.715562	0.0344644	0.902678	DLB
9	0.40919	0.892248	0.496281	0.0237478	0.718587	0.069014	0.908714	DLB
10	0.241457	0.890458	0.386962	0.0279508	0.718559	0.0403126	0.899747	DLB
11	0.182834	0.897448	0.24888	0.0375966	0.736892	0.0487817	0.912306	DLB
12	0.210564	0.889779	0.378224	0.0438565	0.704027	0.0700928	0.904322	Control
13	0.198054	0.896031	0.325422	0.0284753	0.756728	0.0837772	0.905977	DLB
14	0.15948	0.889522	0.236719	0.029631	0.723955	0.0659151	0.88646	DLB
15	0.314518	0.909245	0.34449	0.0376948	0.674357	0.0623065	0.875058	Control
16	0.167542	0.887792	0.263192	0.0268376	0.742093	0.0826367	0.90055	DLB
17	0.16497	0.89183	0.320031	0.02901	0.717909	0.0466637	0.902325	DLB
18	0.226104	0.905448	0.293126	0.0384899	0.659637	0.0686076	0.896112	DLB
19	0.219682	0.881793	0.234961	0.0334179	0.717904	0.0721852	0.882651	Control
20	0.211744	0.851212	0.373773	0.0302166	0.747483	0.0949057	0.908455	Control
21	0.145928	0.892505	0.256744	0.0316114	0.747619	0.0358664	0.891381	DLB
22	0.232601	0.905145	0.412758	0.0332542	0.645606	0.0805302	0.893027	Control
23	0.240892	0.886891	0.333125	0.0428655	0.663632	0.0586855	0.861148	Control
24	0.229102	0.888775	0.334311	0.0272349	0.772114	0.0580476	0.914232	DLB
25	0.190687	0.857742	0.280855	0.0341327	0.683748	0.0191184	0.884756	Control
26	0.310311	0.894169	0.411474	0.0427143	0.679518	0.0988452	0.887591	Control
27	0.185178	0.901683	0.381621	0.038557	0.74801	0.0530917	0.918152	DLB
28	0.197089	0.902485	0.317693	0.0335636	0.740265	0.0371718	0.895559	DLB
29	0.281203	0.896512	0.436853	0.0364291	0.667223	0.0595066	0.867725	Control
30	0.410691	0.891336	0.413738	0.0299405	0.722905	0.0455192	0.902698	DLB
31	0.277895	0.899422	0.411828	0.0338	0.718627	0.047722	0.898237	Control
32	0.295246	0.881046	0.336834	0.0369101	0.726842	0.0188455	0.878556	Control
33	0.319106	0.886523	0.309729	0.0299315	0.807846	0.0534317	0.894994	Control
34	0.158801	0.886108	0.28418	0.0308695	0.663104	0.0439785	0.882528	Control
35	0.200717	0.893231	0.301836	0.0365838	0.715882	0.0583318	0.907572	Control
36	0.235172	0.889442	0.347667	0.0251036	0.756636	0.0599289	0.905529	Control
37	0.255474	0.900846	0.390149	0.0301327	0.795015	0.0791758	0.908934	DLB
38	0.258392	0.897348	0.328171	0.0301	0.657089	0.0621678	0.887829	DLB
39	0.395946	0.891644	0.442177	0.0277222	0.770675	0.045597	0.902492	Control
40	0.348471	0.900883	0.434255	0.0344808	0.684558	0.0782283	0.900931	Control
41	0.174218	0.88907	0.230212	0.0294466	0.726778	0.0400591	0.901507	DLB
42	0.273815	0.869396	0.362837	0.0306225	0.637222	0.061625	0.854355	Control
43	0.174219	0.882244	0.315091	0.0297775	0.711538	0.0337169	0.89341	DLB
44	0.205434	0.895487	0.429398	0.0259478	0.663574	0.0639423	0.882806	Control
45	0.128872	0.837094	0.21326	0.0331789	0.740003	0.0221031	0.875922	DLB
46	0.206539	0.896216	0.387071	0.0421234	0.671366	0.0749451	0.92058	DLB
47	0.314681	0.898287	0.401312	0.0328208	0.706414	0.0617033	0.900634	Control
48	0.191822	0.896799	0.299622	0.0285213	0.666912	0.0426315	0.90789	DLB
49	0.212334	0.886661	0.367672	0.0321418	0.695679	0.0877853	0.890723	Control
50	0.313072	0.893205	0.33849	0.0354636	0.708765	0.0836949	0.89528	Control
51	0.178856	0.884232	0.240849	0.0338898	0.743917	0.0394056	0.912631	DLB
52	0.176861	0.890451	0.323314	0.04093	0.6594	0.100761	0.874063	DLB
53	0.236873	0.887277	0.350488	0.032003	0.772656	0.0976048	0.907648	DLB
54	0.2657	0.856677	0.462938	0.0401455	0.659573	0.0242475	0.865509	DLB
55	0.229637	0.853736	0.332329	0.0326143	0.67241	0.0703392	0.884089	Control
56	0.195246	0.873759	0.261995	0.0388143	0.750451	0.0207398	0.878582	Control
57	0.188806	0.855452	0.330636	0.0289892	0.765635	0.057979	0.910944	Control
58	0.159977	0.886749	0.239195	0.0324622	0.722	0.0460019	0.900936	DLB
59	0.251434	0.908927	0.346003	0.0340671	0.759732	0.0591654	0.914777	Control
60	0.247036	0.892226	0.350264	0.0266415	0.731674	0.0626177	0.924646	DLB
61	0.257017	0.885534	0.381358	0.0325276	0.760581	0.0471527	0.886937	DLB
62	0.1982	0.865941	0.237112	0.0296524	0.727474	0.0223265	0.898595	Control
63	0.296931	0.871807	0.330645	0.0315526	0.759307	0.0379235	0.883681	DLB
64	0.214225	0.893104	0.313048	0.0322928	0.751875	0.0872611	0.893829	DLB
65	0.24188	0.907444	0.38154	0.0347782	0.737773	0.0451417	0.902577	Control
66	0.214395	0.901938	0.222921	0.0272054	0.670542	0.0715584	0.906507	Control
67	0.707505	0.891353	0.82085	0.0317662	0.708614	0.131557	0.866174	DLB
68	0.184464	0.890818	0.312987	0.034597	0.768278	0.0411413	0.899958	Control
69	0.229364	0.897411	0.370467	0.0285369	0.785484	0.0575996	0.919341	Control
70	0.415071	0.904419	0.547584	0.0324124	0.74754	0.111292	0.89893	Control
71	0.258314	0.892395	0.299304	0.0364662	0.741321	0.0602236	0.910867	DLB
72	0.26796	0.897311	0.380791	0.034054	0.669204	0.0750408	0.894219	Control
73	0.242067	0.898093	0.34833	0.0346748	0.757131	0.0760352	0.901944	Control
74	0.501728	0.892027	0.468514	0.0433121	0.67224	0.0777358	0.887418	Control
75	0.651778	0.898495	0.860611	0.0362316	0.698422	0.0464343	0.848688	DLB
76	0.238356	0.879995	0.337563	0.0276614	0.684775	0.0257574	0.909291	Control
77	0.244191	0.886435	0.28386	0.0315899	0.698493	0.0845962	0.893865	LBD
78	0.19173	0.88085	0.335953	0.0372807	0.743469	0.0491556	0.898466	Control
79	0.282657	0.904818	0.386855	0.0333017	0.770693	0.0542186	0.877178	Control
80	0.168972	0.897954	0.237254	0.0253191	0.712856	0.0713444	0.870763	DLB
81	0.23341	0.911445	0.372315	0.0334698	0.683183	0.0765525	0.898372	Control
82	0.289665	0.901231	0.375394	0.0321532	0.695236	0.0712927	0.887189	Control
83	0.383487	0.908962	0.475413	0.0313614	0.735767	0.0837721	0.898077	Control
84	0.236316	0.88278	0.318621	0.0320093	0.649546	0.0726373	0.885142	Control
85	0.258093	0.870132	0.351878	0.0307135	0.774132	0.0227908	0.889349	Control
86	0.227877	0.895863	0.286321	0.0308362	0.612658	0.0843336	0.90692	Control
87	0.192117	0.887638	0.33806	0.0313554	0.73912	0.053394	0.889352	Control
88	0.193355	0.877696	0.359805	0.0276563	0.757986	0.0575171	0.907726	Control
89	0.308406	0.894057	0.397325	0.026889	0.754589	0.0829996	0.913731	DLB
90	0.175569	0.899067	0.224129	0.0353409	0.705731	0.0433164	0.891126	DLB
91	0.321386	0.899088	0.468194	0.0551326	0.716812	0.0775556	0.893475	Control
92	0.270457	0.890909	0.273548	0.034785	0.753606	0.0358061	0.907817	Control
93	0.123846	0.906325	0.235272	0.0309976	0.661332	0.0750501	0.897949	DLB
94	0.246364	0.899705	0.305598	0.0293918	0.694732	0.0766073	0.918162	DLB
95	0.218213	0.90715	0.317407	0.0381795	0.749702	0.048223	0.902493	DLB
96	0.216535	0.882312	0.303506	0.0343012	0.709518	0.0333577	0.923257	DLB
97	0.25859	0.903927	0.392292	0.0333187	0.733529	0.0605333	0.908354	DLB
98	0.155545	0.894729	0.254425	0.0303348	0.676388	0.0798233	0.909627	DLB
99	0.254027	0.890218	0.300135	0.0230858	0.736942	0.073106	0.917994	DLB
100	0.27793	0.898309	0.431266	0.0327687	0.709514	0.0752315	0.91385	DLB
101	0.186919	0.892867	0.264989	0.0285932	0.723492	0.0773396	0.915103	DLB
102	0.178915	0.900189	0.313542	0.0300161	0.728176	0.0680267	0.889836	DLB
103	0.483394	0.895549	0.439936	0.0291959	0.71539	0.0713195	0.900008	Control
104	0.185612	0.89268	0.335356	0.0364302	0.791604	0.0445266	0.899315	DLB
105	0.241542	0.903925	0.364495	0.0322359	0.738539	0.094697	0.900182	DLB
106	0.234376	0.895252	0.360289	0.0441866	0.717543	0.0366091	0.885672	DLB
107	0.205435	0.8941	0.316992	0.0315802	0.729007	0.0340608	0.913172	DLB
108	0.21147	0.905252	0.357818	0.0287305	0.761395	0.0959572	0.912088	DLB
109	0.207246	0.85897	0.257525	0.0337463	0.674133	0.0206338	0.888597	Control
110	0.164893	0.900607	0.314624	0.0250735	0.746167	0.033512	0.898034	DLB
111	0.196443	0.891338	0.298291	0.0323788	0.736405	0.0590478	0.918805	DLB
112	0.227807	0.905164	0.317794	0.0353687	0.623972	0.11466	0.901738	DLB
113	0.152697	0.896276	0.258472	0.0237158	0.675784	0.0528422	0.910707	DLB
114	0.1489	0.856429	0.290363	0.0322254	0.737805	0.0213315	0.885942	DLB
115	0.297704	0.911441	0.444244	0.0328706	0.701718	0.066145	0.902937	Control
116	0.295017	0.912832	0.440862	0.033579	0.663092	0.0840237	0.87929	Control
117	0.247366	0.91179	0.330511	0.0341354	0.730761	0.0679239	0.913904	DLB
118	0.26465	0.890418	0.364355	0.0336031	0.722072	0.0695831	0.922266	DLB
119	0.262589	0.893289	0.407607	0.0309621	0.67244	0.0624623	0.902365	DLB
120	0.185617	0.859753	0.243369	0.0348693	0.714436	0.0214381	0.900145	DLB
121	0.2371	0.903747	0.234173	0.0446299	0.65606	0.087573	0.897739	Control
122	0.259762	0.887746	0.328594	0.0365248	0.673922	0.103166	0.90774	DLB
123	0.167429	0.892595	0.275828	0.0296277	0.660581	0.0936247	0.890242	DLB
124	0.160059	0.895544	0.325504	0.0282378	0.796752	0.039635	0.889212	DLB
125	0.19229	0.886853	0.226692	0.0257768	0.726201	0.0360278	0.907346	DLB
126	0.275459	0.727393	0.362306	0.344364	0.709587	0.0353832	0.886235	Control
127	0.1761	0.90649	0.282087	0.0292506	0.744739	0.0358061	0.906221	DLB
128	0.211877	0.89857	0.290899	0.0305045	0.722873	0.054018	0.904167	Control
129	0.165456	0.895599	0.308449	0.0369216	0.730571	0.0346407	0.902741	DLB
130	0.198789	0.887192	0.303173	0.0380755	0.715693	0.0500212	0.904095	DLB
131	0.162469	0.895947	0.256544	0.0352906	0.688276	0.0785354	0.895942	DLB
132	0.192082	0.886399	0.236452	0.027902	0.720206	0.0196102	0.902989	DLB
133	0.1779	0.892527	0.330967	0.0250941	0.713772	0.0374085	0.904596	DLB
134	0.220577	0.900901	0.303662	0.0376581	0.716033	0.0871746	0.904463	DLB
135	0.204625	0.902299	0.390596	0.0274111	0.770149	0.0818471	0.905171	DLB
136	0.173225	0.887109	0.250672	0.0292778	0.763477	0.0576342	0.896444	DLB
137	0.15859	0.884818	0.25251	0.0310312	0.687903	0.0527552	0.893355	DLB
138	0.358256	0.884126	0.467693	0.0291304	0.717585	0.113566	0.914551	Control
139	0.108023	0.879968	0.23671	0.0255848	0.557448	0.0819436	0.908064	DLB
140	0.236883	0.884843	0.284515	0.0419199	0.748686	0.0607723	0.881761	Control
141	0.145097	0.88275	0.272706	0.0392296	0.731738	0.0428283	0.903813	DLB
142	0.178414	0.887393	0.335981	0.0244982	0.727763	0.0667421	0.90299	DLB
143	0.192784	0.896885	0.330999	0.0364256	0.73825	0.0548396	0.875255	Control
144	0.152298	0.901886	0.277538	0.0251373	0.73802	0.0529712	0.89548	DLB
145	0.182407	0.91044	0.344603	0.0235468	0.704709	0.0903229	0.900347	DLB
146	0.214357	0.906181	0.340026	0.0309369	0.736006	0.0547777	0.897572	DLB
147	0.186124	0.891531	0.247593	0.0341748	0.601294	0.08515	0.891894	DLB
148	0.268203	0.873737	0.435643	0.035761	0.747984	0.046102	0.886639	Control
149	0.19088	0.897244	0.350922	0.0332405	0.723283	0.0380802	0.888023	DLB
150	0.338576	0.88607	0.446997	0.017019	0.722922	0.095326	0.884544	Control
151	0.243326	0.89528	0.25561	0.029577	0.656941	0.0590643	0.902454	Control
152	0.287681	0.902504	0.399559	0.0561432	0.73072	0.0614029	0.911103	Control
153	0.24116	0.895878	0.336948	0.0327897	0.702347	0.0758819	0.882078	Control
154	0.282209	0.898683	0.338402	0.0346634	0.694312	0.0672009	0.883337	Control
155	0.241632	0.882645	0.346054	0.0353086	0.684828	0.0610022	0.896635	Control
156	0.300332	0.892486	0.406155	0.0235525	0.714991	0.0721494	0.885751	Control
157	0.206986	0.863127	0.276452	0.0373824	0.739695	0.0261597	0.887942	Control
158	0.252602	0.900773	0.394757	0.0373991	0.755386	0.056427	0.901666	Control
159	0.284023	0.901973	0.39032	0.0294606	0.758742	0.0413713	0.909076	Control
160	0.204457	0.899824	0.294999	0.0256062	0.732269	0.0534672	0.912651	DLB
161	0.21261	0.902795	0.22401	0.026336	0.704437	0.0548686	0.905433	DLB
162	0.251543	0.849853	0.332288	0.0432454	0.709261	0.0227426	0.885806	Control
163	0.321681	0.896538	0.373596	0.0322368	0.731456	0.0589114	0.900141	Control
164	0.275279	0.908713	0.440981	0.035925	0.71921	0.0799371	0.897023	Control
165	0.258176	0.893769	0.416259	0.0313725	0.752124	0.051508	0.899843	Control
166	0.176379	0.890431	0.312528	0.0272395	0.716587	0.0454321	0.884347	DLB
167	0.119349	0.891211	0.180733	0.0307038	0.669521	0.0381245	0.911821	DLB
168	0.223101	0.885367	0.30903	0.036914	0.744253	0.0477676	0.894896	DLB
169	0.362515	0.898269	0.417338	0.0258847	0.63864	0.0765208	0.88106	Control
170	0.496087	0.911996	0.538724	0.0304995	0.823437	0.07437	0.932831	DLB
171	0.233791	0.896263	0.246532	0.0374206	0.770265	0.0575709	0.911073	DLB
172	0.384296	0.872165	0.493528	0.0845908	0.660221	0.0758636	0.89082	Control
173	0.172789	0.900751	0.25808	0.0337096	0.643777	0.0823658	0.906801	DLB
174	0.359852	0.891294	0.438104	0.03771	0.736471	0.0813879	0.90007	Control
175	0.17356	0.890816	0.313207	0.0276292	0.746258	0.0319274	0.9087	DLB
176	0.254032	0.883706	0.28899	0.0317593	0.739302	0.0476439	0.911342	Control
177	0.339969	0.903553	0.452558	0.0252573	0.821919	0.0478824	0.914492	Control
178	0.390646	0.906336	0.529404	0.0366598	0.761608	0.0931051	0.882117	Control
179	0.295409	0.865683	0.436324	0.0200715	0.690645	0.0840249	0.931311	Control
180	0.202908	0.894995	0.317067	0.0347061	0.702522	0.0684081	0.896518	DLB
181	0.360672	0.907655	0.544786	0.0327285	0.691319	0.0714972	0.892953	Control
182	0.265619	0.870358	0.363166	0.0329016	0.673122	0.0890484	0.8971	Control
183	0.205116	0.898575	0.297203	0.0258915	0.680156	0.0564097	0.904179	DLB
184	0.286095	0.898712	0.373653	0.0530049	0.748215	0.0366576	0.907758	Control
185	0.1775	0.894664	0.248759	0.0367239	0.697196	0.0943349	0.899325	DLB
186	0.211567	0.893273	0.322446	0.0293608	0.752967	0.0589377	0.902481	DLB
187	0.21175	0.887823	0.283701	0.0335221	0.743107	0.0610338	0.892146	Control
188	0.339437	0.912638	0.445038	0.0275532	0.743254	0.0729933	0.904405	Control
189	0.209474	0.899343	0.352648	0.0324024	0.775561	0.0417461	0.902248	Control
190	0.199181	0.879342	0.344445	0.0259919	0.748956	0.0231846	0.896987	Control
191	0.258799	0.884093	0.352672	0.0299243	0.745593	0.027872	0.892758	Control
192	0.307855	0.898297	0.349695	0.0249523	0.74079	0.0220241	0.89739	Control
193	0.214533	0.872072	0.282339	0.0328161	0.775199	0.0302963	0.885626	Control
194	0.274761	0.895092	0.375877	0.0372995	0.756301	0.0237238	0.886773	Control
195	0.354729	0.863804	0.417675	0.0352671	0.752035	0.0235421	0.874405	Control
196	0.217913	0.886314	0.371775	0.0263179	0.745495	0.0305285	0.906593	Control
197	0.251962	0.87805	0.405824	0.0329373	0.786674	0.025308	0.911284	Control
198	0.313175	0.886211	0.374174	0.0333228	0.749157	0.0300098	0.905018	Control
199	0.300347	0.887929	0.405938	0.0317235	0.753169	0.0270731	0.884024	Control
200	0.196456	0.88391	0.32091	0.0374707	0.710503	0.0252997	0.888807	Control
201	0.287123	0.884488	0.386295	0.0240193	0.75285	0.0232345	0.894338	Control
202	0.202155	0.882328	0.266059	0.0310781	0.721096	0.0231747	0.909503	Control
203	0.325915	0.903297	0.468433	0.0301401	0.797248	0.0273934	0.902853	Control
204	0.254823	0.889534	0.376246	0.0323742	0.752967	0.0262438	0.900548	Control
205	0.327974	0.891665	0.444444	0.0357834	0.735117	0.0266041	0.892165	Control
206	0.32829	0.873238	0.47951	0.035571	0.79548	0.0228331	0.896846	Control
207	0.334913	0.893172	0.328382	0.0252974	0.706628	0.0205771	0.899052	Control
208	0.287754	0.849658	0.378975	0.0376323	0.730169	0.0203315	0.906034	Control
209	0.311009	0.888846	0.40138	0.0279768	0.731329	0.022762	0.883361	Control
210	0.309144	0.893048	0.396958	0.033307	0.786835	0.0207239	0.907706	Control
211	0.215042	0.895475	0.268914	0.0312126	0.723175	0.0218508	0.91065	Control
212	0.319881	0.899609	0.427516	0.0275329	0.793896	0.0264445	0.892052	Control
213	0.206518	0.878011	0.37857	0.0339047	0.750374	0.0276023	0.895244	Control
214	0.317097	0.890994	0.421538	0.0306143	0.774185	0.0249722	0.901938	Control
215	0.202889	0.879719	0.293535	0.0316166	0.729891	0.0269652	0.89907	Control
216	0.214584	0.900166	0.316792	0.0302869	0.757576	0.0226909	0.88496	Control
217	0.179139	0.88554	0.279298	0.027805	0.720212	0.0212278	0.918369	Control
218	0.269855	0.891026	0.446847	0.0323689	0.774586	0.0313247	0.908482	Control
219	0.306977	0.893962	0.395145	0.0405037	0.787119	0.0259513	0.905514	Control
220	0.254785	0.873419	0.377988	0.0252929	0.751567	0.024757	0.883077	Control
221	0.285603	0.89425	0.413203	0.0346978	0.799983	0.0274757	0.887976	Control
222	0.211567	0.877421	0.305348	0.0292407	0.759081	0.023309	0.89362	Control
223	0.301001	0.845585	0.336198	0.0292989	0.739415	0.0233725	0.907933	Control
224	0.282291	0.891774	0.332967	0.0416164	0.752225	0.0273274	0.894056	Control
225	0.262821	0.876304	0.354166	0.0302086	0.763636	0.0227564	0.90813	Control
226	0.323591	0.88616	0.433784	0.0271656	0.816031	0.0258042	0.918148	Control
227	0.22828	0.886815	0.327631	0.0274005	0.781007	0.0226532	0.909432	Control
228	0.330887	0.901952	0.436897	0.0330416	0.769121	0.0247026	0.883984	Control
229	0.265181	0.882063	0.382869	0.0327865	0.735436	0.026882	0.893742	Control
230	0.202647	0.895107	0.287079	0.0330784	0.758462	0.0347386	0.894094	Control
231	0.236205	0.880973	0.347031	0.0320753	0.739398	0.0200308	0.909905	Control
232	0.225254	0.845697	0.311329	0.0252313	0.764968	0.0277905	0.920217	DLB
233	0.268911	0.91405	0.36934	0.0253927	0.670976	0.0776332	0.915429	DLB
234	0.310864	0.917343	0.359136	0.0257131	0.72707	0.0799179	0.914577	DLB
235	0.685521	0.899734	0.747706	0.0309086	0.751112	0.0694629	0.903352	DLB
236	0.272423	0.902431	0.350892	0.0355835	0.693116	0.0494518	0.908787	DLB
237	0.263835	0.892465	0.303318	0.0300647	0.726157	0.0197377	0.913085	DLB
238	0.219504	0.903169	0.244647	0.0383692	0.678028	0.0781163	0.897122	DLB
239	0.223966	0.905835	0.290617	0.0381283	0.706165	0.0719796	0.897639	DLB
240	0.213459	0.913196	0.250098	0.0226784	0.732057	0.0234254	0.897506	DLB
241	0.258955	0.901503	0.344009	0.0233419	0.762337	0.0422684	0.910988	DLB
242	0.205939	0.91071	0.324334	0.0313883	0.710623	0.0257387	0.905548	DLB
243	0.283889	0.882737	0.315313	0.0363401	0.733135	0.0310325	0.874085	DLB
244	0.210165	0.89602	0.232364	0.0269061	0.668033	0.0782011	0.910049	DLB
245	0.18397	0.882057	0.29399	0.0321824	0.706517	0.0425982	0.898261	DLB
246	0.198048	0.914993	0.229792	0.0292794	0.714412	0.0352296	0.899165	DLB
247	0.238513	0.883573	0.308524	0.0297609	0.746506	0.02901	0.914016	DLB
248	0.205956	0.901067	0.309555	0.0280002	0.750656	0.0375017	0.8886	DLB
249	0.185973	0.904167	0.349421	0.0324157	0.756496	0.0610097	0.902161	DLB
250	0.226165	0.885627	0.314704	0.0279415	0.738139	0.0314616	0.899993	DLB
251	0.254975	0.906014	0.304531	0.0484508	0.731237	0.0482532	0.90279	DLB
252	0.236198	0.892823	0.368203	0.0330835	0.752587	0.0337274	0.907901	DLB
253	0.232817	0.916011	0.271649	0.0316464	0.669831	0.0597051	0.908592	DLB
254	0.20853	0.890814	0.423353	0.0288533	0.718712	0.0611243	0.910219	DLB
255	0.224635	0.897973	0.372471	0.0259493	0.740634	0.0441227	0.902528	DLB
256	0.233483	0.885313	0.298005	0.0321878	0.746393	0.0439885	0.915947	DLB
257	0.208034	0.908309	0.312695	0.031737	0.736245	0.0313753	0.909754	DLB
258	0.271727	0.898579	0.330257	0.0290479	0.747593	0.0381244	0.896671	DLB
259	0.221077	0.921068	0.29974	0.0333983	0.693653	0.0637911	0.893622	DLB
260	0.112201	0.895263	0.263513	0.0509692	0.63519	0.0298268	0.906601	DLB
261	0.23713	0.880881	0.300399	0.0396942	0.705541	0.0299717	0.910707	DLB
262	0.285506	0.90644	0.318727	0.045471	0.772559	0.0380434	0.891548	DLB
263	0.144666	0.88065	0.246381	0.0401663	0.666692	0.0288086	0.901094	DLB
264	0.22378	0.892841	0.306599	0.0253746	0.700721	0.0307431	0.898117	DLB
265	0.168743	0.903562	0.361284	0.0249107	0.776059	0.0343839	0.90179	DLB
266	0.214109	0.902789	0.287946	0.0312273	0.716861	0.0362527	0.892613	DLB
267	0.280571	0.893556	0.420917	0.0341012	0.742665	0.0319932	0.910873	DLB
268	0.155024	0.912142	0.310196	0.0325615	0.702793	0.0956825	0.904843	DLB
269	0.261982	0.897946	0.421298	0.0354463	0.774324	0.0380085	0.9076	DLB
270	0.194727	0.892157	0.317193	0.0336209	0.733942	0.0313707	0.911486	DLB
271	0.225508	0.879238	0.317769	0.0308398	0.789829	0.0322917	0.905999	DLB
272	0.221293	0.916179	0.3247	0.0256426	0.711128	0.0307093	0.907951	DLB
273	0.184335	0.901524	0.262474	0.0371667	0.759703	0.0825612	0.900249	DLB
274	0.168577	0.89568	0.251189	0.027983	0.71586	0.0238928	0.884023	DLB
275	0.206363	0.922283	0.265964	0.0831934	0.728517	0.0317579	0.900212	DLB
276	0.170251	0.889385	0.22644	0.0262212	0.70018	0.0383745	0.910429	DLB
277	0.224731	0.895863	0.309813	0.0412121	0.73405	0.0354899	0.898863	DLB
278	0.239735	0.888582	0.31112	0.0350797	0.690518	0.0269113	0.897532	DLB
279	0.219313	0.909924	0.372278	0.0238055	0.720869	0.0330149	0.902547	DLB
280	0.200499	0.908473	0.338278	0.027999	0.741856	0.0338674	0.91396	DLB
281	0.244494	0.896303	0.386995	0.0349898	0.67513	0.0438855	0.898805	DLB
282	0.267179	0.871987	0.379332	0.0347185	0.768968	0.0301832	0.905157	DLB
283	0.141011	0.891757	0.175558	0.0265212	0.728184	0.0359397	0.88166	DLB
284	0.119576	0.894798	0.303294	0.0286704	0.672218	0.0495052	0.897702	DLB
285	0.185071	0.892651	0.323042	0.035854	0.688198	0.0529156	0.879406	DLB
286	0.315322	0.902208	0.357588	0.0281419	0.685308	0.0459932	0.902766	DLB
287	0.207733	0.892018	0.327985	0.0347342	0.71804	0.0592011	0.892763	DLB
288	0.197003	0.896436	0.332073	0.0394562	0.681142	0.0550998	0.881264	DLB
289	0.32119	0.9048	0.442616	0.0541447	0.696933	0.0493528	0.886327	DLB
290	0.143333	0.886489	0.276727	0.041128	0.625134	0.0542445	0.883879	DLB
291	0.278356	0.898337	0.321702	0.0375531	0.747332	0.0608711	0.891785	DLB
292	0.220715	0.892169	0.306518	0.0350965	0.614994	0.0574176	0.880418	DLB
293	0.403243	0.872652	0.47675	0.0362737	0.804476	0.0287938	0.888285	DLB
294	0.286981	0.911025	0.307183	0.0381666	0.667884	0.0555342	0.896217	DLB
295	0.193232	0.884435	0.308228	0.0271709	0.743855	0.0538645	0.882962	DLB
296	0.243805	0.901115	0.398238	0.0313081	0.735635	0.0449267	0.899118	DLB
297	0.181389	0.88578	0.319889	0.0336375	0.689103	0.0446733	0.895585	DLB
298	0.19358	0.893306	0.371848	0.0382229	0.777351	0.0392032	0.90678	DLB
299	0.258239	0.893638	0.361879	0.0439779	0.692992	0.111077	0.897216	DLB
300	0.146049	0.887134	0.246381	0.0301217	0.655085	0.040238	0.877504	DLB
301	0.191503	0.905275	0.303307	0.0301412	0.74354	0.0450361	0.898197	DLB
302	0.192198	0.899842	0.307927	0.0361088	0.735391	0.0384717	0.898904	DLB
303	0.165033	0.885777	0.248365	0.0346852	0.686927	0.0590744	0.889341	DLB
304	0.215363	0.880993	0.329176	0.0307851	0.721408	0.0415787	0.888799	DLB
305	0.267991	0.894491	0.338086	0.0321329	0.703528	0.0746809	0.904168	DLB
306	0.223055	0.891391	0.329059	0.0335849	0.65375	0.0455392	0.896143	DLB
307	0.163049	0.902111	0.246035	0.0403983	0.724866	0.0311357	0.900451	DLB
308	0.188983	0.848298	0.219747	0.0271144	0.691972	0.0266202	0.903541	DLB
309	0.201904	0.888322	0.217561	0.0575559	0.722274	0.0306464	0.913199	DLB
310	0.261366	0.849071	0.286262	0.0461073	0.736401	0.0274449	0.903503	DLB
311	0.163746	0.880518	0.226452	0.027989	0.6857	0.0224706	0.882783	DLB
312	0.219945	0.90634	0.301963	0.0318491	0.779279	0.0518677	0.90332	DLB
313	0.250437	0.884315	0.329327	0.0433727	0.720568	0.0283811	0.889644	DLB
314	0.185366	0.899367	0.341997	0.0319395	0.680494	0.0784456	0.913543	DLB
315	0.158849	0.900837	0.286952	0.0356989	0.742121	0.0839601	0.911563	DLB
316	0.187025	0.864902	0.3423	0.0191817	0.704542	0.0268424	0.891914	DLB
317	0.16169	0.879268	0.275664	0.0312099	0.728874	0.030054	0.909341	DLB
318	0.207281	0.905389	0.314803	0.0353334	0.71377	0.0720469	0.896892	DLB
319	0.191221	0.873881	0.269638	0.0216884	0.677827	0.0278696	0.909101	DLB
320	0.172759	0.893907	0.444172	0.0353341	0.729522	0.0305092	0.906912	DLB
321	0.184232	0.902473	0.346398	0.0321439	0.703827	0.0702594	0.892771	DLB
322	0.269347	0.912002	0.300693	0.0354243	0.704628	0.0671861	0.920348	DLB
323	0.191337	0.898108	0.312057	0.0264806	0.787239	0.0354981	0.893473	DLB
324	0.261563	0.909351	0.338416	0.0261799	0.730462	0.0724897	0.863539	DLB
325	0.161619	0.89889	0.257293	0.0280022	0.714998	0.0294157	0.910218	DLB
326	0.119784	0.88701	0.167673	0.028133	0.629785	0.0233737	0.900473	DLB
327	0.220856	0.902683	0.249798	0.02809	0.734582	0.0332906	0.908595	DLB
328	0.104845	0.884979	0.215669	0.0298681	0.683938	0.0347232	0.874664	DLB
329	0.241879	0.89629	0.283184	0.0323844	0.759126	0.0288459	0.915844	DLB
330	0.190567	0.894199	0.32438	0.0307231	0.721054	0.0373325	0.887699	DLB
331	0.197412	0.889933	0.203381	0.0297352	0.672283	0.0387844	0.901457	DLB
332	0.239722	0.865737	0.14422	0.0397467	0.712069	0.0265873	0.920443	DLB
333	0.294388	0.903903	0.280704	0.0325481	0.681597	0.111396	0.916008	DLB
334	0.162579	0.895287	0.257556	0.029745	0.717209	0.0403924	0.889993	DLB
335	0.228129	0.88173	0.313283	0.0321995	0.730182	0.0387309	0.888656	DLB
336	0.207081	0.879151	0.331703	0.0212728	0.708948	0.0292709	0.8847	DLB
337	0.239502	0.869338	0.343094	0.0301119	0.750799	0.0254383	0.907224	DLB
338	0.209566	0.89812	0.338442	0.028267	0.763847	0.0224387	0.918162	DLB
339	0.259802	0.894371	0.361708	0.028009	0.7339	0.0235008	0.894432	DLB
340	0.220996	0.881382	0.254874	0.0323236	0.74674	0.0217675	0.897739	DLB
341	0.218774	0.849362	0.324016	0.0316748	0.731248	0.0217224	0.906315	DLB
342	0.231785	0.81792	0.303905	0.0342691	0.728559	0.0260341	0.891562	DLB
343	0.242375	0.87482	0.349787	0.0276676	0.733247	0.0240121	0.922789	DLB
344	0.243399	0.852537	0.304282	0.0311782	0.714221	0.0226225	0.900671	DLB
345	0.170445	0.842847	0.272971	0.0306952	0.673342	0.0220564	0.901391	DLB
346	0.214969	0.893082	0.287248	0.0235993	0.739862	0.0300906	0.890727	DLB
347	0.197653	0.862371	0.309756	0.0322716	0.74452	0.0243233	0.90162	DLB
348	0.341613	0.829271	0.503414	0.0563595	0.750554	0.0276499	0.917391	DLB
349	0.190014	0.829473	0.223098	0.02678	0.663651	0.0226812	0.930293	DLB
350	0.176023	0.870188	0.252947	0.030253	0.723098	0.0214082	0.880846	DLB
351	0.363692	0.870947	0.41579	0.0625352	0.719645	0.0258179	0.901157	DLB
352	0.326992	0.868396	0.407296	0.030612	0.709079	0.0256756	0.903935	DLB
353	0.27643	0.881681	0.222448	0.022441	0.742484	0.0262124	0.904456	DLB
354	0.17486	0.857409	0.26963	0.0285448	0.699425	0.0213549	0.903681	DLB
355	0.325083	0.876432	0.354402	0.0337731	0.711169	0.0281356	0.890184	DLB
356	0.229943	0.892419	0.389417	0.0264663	0.738885	0.0389798	0.903077	DLB
357	0.267819	0.905452	0.39242	0.0319859	0.70344	0.0368744	0.909085	DLB
358	0.237974	0.889466	0.368472	0.0300925	0.740483	0.0362362	0.90435	DLB
359	0.198719	0.882372	0.265135	0.0262783	0.669596	0.0314368	0.903349	DLB
360	0.192026	0.902362	0.281524	0.0309529	0.672724	0.034618	0.885236	DLB
361	0.296927	0.897716	0.428043	0.0296272	0.720833	0.0448414	0.903694	DLB
362	0.274629	0.897058	0.449245	0.0278256	0.742967	0.0476871	0.907738	DLB
363	0.23792	0.892896	0.429319	0.0279699	0.707751	0.0352121	0.900435	DLB
364	0.224588	0.886313	0.287161	0.036528	0.703794	0.0409294	0.908898	DLB
365	0.246313	0.893957	0.342031	0.0260428	0.757473	0.038955	0.909444	DLB
366	0.301399	0.90358	0.36032	0.0289782	0.716415	0.0381165	0.903092	DLB
367	0.167372	0.900555	0.32691	0.0314629	0.75805	0.0463045	0.903365	DLB
368	0.206628	0.898373	0.398006	0.0273619	0.711404	0.0399962	0.897526	DLB
369	0.292833	0.904131	0.427297	0.0329629	0.759353	0.0332669	0.905158	DLB
370	0.242974	0.891131	0.341592	0.0265687	0.724554	0.0372934	0.917703	DLB
371	0.279471	0.896605	0.372904	0.0266305	0.712767	0.0448566	0.906605	DLB
372	0.21499	0.889443	0.312218	0.0323625	0.711046	0.0362607	0.901956	DLB
373	0.215962	0.896721	0.390441	0.0319287	0.716911	0.0423117	0.896339	DLB
374	0.24063	0.890925	0.368107	0.0290855	0.740741	0.0429075	0.91594	DLB
375	0.251802	0.907715	0.332296	0.0311883	0.645425	0.0442562	0.895374	DLB
376	0.19702	0.88687	0.385055	0.0335345	0.733522	0.0349231	0.898145	DLB
377	0.185967	0.900816	0.311639	0.0266229	0.696253	0.0388517	0.902818	DLB
378	0.137789	0.891095	0.23637	0.0325419	0.70532	0.0416071	0.893658	DLB
379	0.271847	0.9055	0.350239	0.0328335	0.726714	0.0404627	0.903385	DLB
380	0.231144	0.889381	0.321681	0.0361257	0.730586	0.0324202	0.896228	DLB
381	0.239539	0.881311	0.403791	0.0311039	0.758196	0.0314433	0.881079	DLB
382	0.147617	0.880095	0.249672	0.0272522	0.626187	0.0360928	0.886446	DLB
383	0.200685	0.900545	0.337624	0.0265137	0.737305	0.0362926	0.912558	DLB
384	0.187281	0.905517	0.360226	0.0293621	0.786327	0.0356381	0.899353	DLB
385	0.243751	0.900327	0.375912	0.0319732	0.758918	0.0325085	0.905037	DLB
386	0.207817	0.905378	0.320459	0.0284953	0.717214	0.036995	0.91298	DLB
387	0.180787	0.907443	0.329687	0.0316351	0.704586	0.0405515	0.910446	DLB
388	0.223643	0.902384	0.419235	0.0314385	0.72805	0.0377608	0.904802	DLB
389	0.222775	0.907356	0.394985	0.0365318	0.705176	0.0380743	0.914681	DLB
390	0.196497	0.891958	0.227386	0.0320346	0.733551	0.0383124	0.896342	DLB
391	0.100952	0.888356	0.210589	0.0334936	0.600178	0.0314246	0.887293	DLB
392	0.218002	0.896499	0.356154	0.0315986	0.669395	0.0376344	0.892879	DLB
393	0.345514	0.900842	0.532244	0.0289274	0.731497	0.0399798	0.906216	DLB
394	0.1787	0.89154	0.299535	0.0315583	0.721229	0.0470858	0.896152	DLB
395	0.228094	0.901445	0.284987	0.0315415	0.665565	0.0474455	0.888768	DLB
396	0.253891	0.85711	0.43213	0.0258397	0.767001	0.0293168	0.868654	Control
397	0.289525	0.899977	0.38106	0.0332416	0.707601	0.0245717	0.880506	Control
398	0.231388	0.867071	0.33952	0.0343228	0.717268	0.0267278	0.889278	Control
399	0.368382	0.878423	0.42921	0.0355904	0.7466	0.0252642	0.900886	Control
400	0.236922	0.856727	0.393837	0.0280469	0.708727	0.0248586	0.87133	Control
401	0.296662	0.877181	0.31905	0.035539	0.735265	0.0281127	0.902815	Control
402	0.29879	0.849813	0.493123	0.0257792	0.686081	0.0338353	0.895213	Control
403	0.240111	0.824856	0.292686	0.0322627	0.764635	0.0253274	0.881544	Control
404	0.218433	0.858923	0.354782	0.0849734	0.745454	0.0270538	0.895661	Control
405	0.209623	0.859858	0.287944	0.0430711	0.703368	0.022979	0.9016	Control
406	0.237308	0.865492	0.427397	0.0258687	0.768211	0.0255754	0.908689	Control
407	0.24425	0.83184	0.395558	0.0257178	0.705372	0.0284576	0.894948	Control
408	0.339532	0.879898	0.473202	0.0259645	0.745076	0.0259293	0.911819	Control
409	0.292025	0.854075	0.339134	0.0544002	0.750734	0.02039	0.877553	Control
410	0.278812	0.896462	0.402224	0.0375495	0.70341	0.0439435	0.906086	Control
411	0.215057	0.88448	0.340551	0.0335957	0.74783	0.0342515	0.898873	Control
412	0.437628	0.900627	0.457181	0.0332232	0.660765	0.045705	0.895639	Control
413	0.1966	0.892235	0.283836	0.0398644	0.764897	0.0396514	0.899737	Control
414	0.213108	0.890245	0.234974	0.0303655	0.755448	0.0460562	0.873931	Control
415	0.183327	0.865047	0.227194	0.0289762	0.680637	0.0284211	0.866953	Control
416	0.255249	0.894138	0.308684	0.0277598	0.697065	0.0427573	0.898156	Control
417	0.233507	0.896927	0.272967	0.0484807	0.70794	0.0440213	0.905358	Control
418	0.162178	0.888942	0.28227	0.0299313	0.699533	0.0389818	0.891995	Control
419	0.322554	0.890228	0.400431	0.0417802	0.73035	0.0501352	0.907573	Control
420	0.234203	0.889726	0.31869	0.0375827	0.687509	0.0466638	0.900132	Control
421	0.172107	0.881736	0.280836	0.0307247	0.720313	0.0403517	0.88503	Control
422	0.161835	0.859039	0.243052	0.0319888	0.709224	0.0229207	0.892913	DLB
423	0.257977	0.865252	0.382765	0.0449425	0.759866	0.0238505	0.905857	DLB
424	0.133954	0.898543	0.233678	0.028413	0.704763	0.0212032	0.890493	DLB
425	0.212761	0.837165	0.284893	0.0264703	0.708305	0.0245279	0.893119	DLB
426	0.223296	0.872796	0.340155	0.0411118	0.71024	0.0249665	0.892705	DLB
427	0.200585	0.855312	0.285146	0.0353748	0.710173	0.0194682	0.895373	DLB
428	0.165065	0.861032	0.235845	0.0315885	0.751125	0.0255338	0.916258	DLB
429	0.195618	0.871074	0.296177	0.0178733	0.68241	0.0247989	0.886843	DLB
430	0.1911	0.836171	0.348691	0.0408372	0.726243	0.0224824	0.883989	DLB
431	0.17232	0.861686	0.32604	0.0343444	0.761222	0.0205977	0.899452	DLB
432	0.228771	0.862233	0.320698	0.0337063	0.71909	0.0261462	0.914309	DLB
433	0.208387	0.878817	0.389444	0.0347274	0.731354	0.023381	0.901509	DLB
434	0.179091	0.873407	0.361307	0.0224989	0.696242	0.0307178	0.894529	DLB
435	0.230715	0.900161	0.292289	0.030003	0.735229	0.0225198	0.904682	DLB
436	0.298349	0.883912	0.41144	0.0350174	0.722617	0.0405619	0.910557	Control
437	0.243221	0.891089	0.391972	0.0349936	0.715646	0.0401143	0.899234	Control
438	0.183518	0.864864	0.282251	0.0301749	0.73108	0.027059	0.891508	Control
439	0.234957	0.889801	0.300891	0.0341768	0.722593	0.0334339	0.897761	Control
440	0.363894	0.888928	0.441073	0.0381233	0.752242	0.0345724	0.911414	Control
441	0.272072	0.885256	0.412674	0.0342263	0.713336	0.0365573	0.908843	Control
442	0.304518	0.908307	0.417382	0.0304488	0.771618	0.040796	0.909617	Control
443	0.257948	0.881044	0.391936	0.0351236	0.719853	0.0389448	0.884077	Control
444	0.231245	0.875331	0.302104	0.0316382	0.698132	0.0214425	0.886292	Control
445	0.254642	0.892931	0.269267	0.036346	0.715124	0.0391905	0.896278	Control
446	0.253883	0.87882	0.368147	0.0349789	0.730506	0.0420253	0.904796	Control
447	0.248497	0.887363	0.371147	0.0317637	0.717824	0.0362857	0.904864	Control
448	0.228547	0.86787	0.348421	0.0313377	0.70775	0.0418269	0.891081	Control
449	0.192906	0.886721	0.283151	0.0301983	0.748024	0.0473578	0.893274	Control
450	0.1576	0.891939	0.285151	0.0391777	0.65474	0.0395677	0.903849	Control

## Sheet: Fig.4
Data Source for Figure 4: Significant gene ontology pathways
N.	GO.ID	p.Val	term_size	query_size	n_genes	source_description	Pathway
1	GO:0048583	0.00456796	4013	32	18	GO:BP	regulation of response to stimulus
2	GO:0051716	0.0310664	7521	26	20	GO:BP	cellular response to stimulus
3	GO:0014069	0.0273691	338	32	5	GO:CC	postsynaptic density
4	GO:0031253	0.0326535	351	32	5	GO:CC	cell projection membrane
5	GO:0032279	0.0330903	352	32	5	GO:CC	asymmetric synapse
6	GO:0099572	0.0381963	363	32	5	GO:CC	postsynaptic specialization
7	GO:0031982	0.0485051	3998	7	6	GO:CC	vesicle
8	GO:0098984	0.0490055	383	32	5	GO:CC	neuron to neuron synapse
9	TF:M12593	0.00111023	8823	33	29	TF	Factor: CTCF; motif: NNRSYGCCMCCTGSTGGCCN
10	TF:M00918	0.0349167	5733	17	14	TF	Factor: E2F; motif: TTTSGCGSG
